# Supplementary material for: Interaction between body mass index and hormone-receptor status as a prognostic factor in lymph-node-positive breast cancer
Source: PLoS One. 2017 Mar 1;12(3):e0170311. doi: 10.1371/journal.pone.0170311 (PMC5331962; doi:10.1371/journal.pone.0170311)
Supplement: S1 Dataset — (XLSX) [file pone.0170311.s002.xlsx]

## Sheet: Sheet3
dead_c	dead_dc	dx_age	Tumor_size	positive_node	histologic_grade1	lymphatic_invasion	vascular_invasion	RT	CTx	HRcat1	OS_TIME	OS_STATUS	BCSS_TIME	BCSS_STATUS	HGcat1	LVinvcat1	bmicat2	menopausecat1
NULL	NULL	49	0.3	0	G2	N	N	N	Y	N	82	0	82	0	Low	Absent	NW	pre
NULL	NULL	54	2.6	0	G2	N	N	N	Y	Y	135	0	135	0	Low	Absent	OW	post
NULL	NULL	35	1.2	0	G2	N	N	Y	Y	Y	76	0	76	0	Low	Absent	NW	pre
NULL	NULL	56	3	1	G3	N	N	N	Y	Y	82	0	82	0	High	Absent	OW	post
NULL	NULL	48	2.2	0		N	N	NULL	NULL	NULL	107	0	107	0	NULL	Absent	NW	pre
유방암 이외 다른 원인으로 사망	난소암	40	1.5	0	G3			N	N	Y	158	1	158	0	High	NULL	NW	post
유방암으로 사망	NULL	71	3.8	3	G1			N	Y	Y	55	1	55	1	Low	NULL	OW	post
유방암으로 사망	NULL	44	3.7	0	G3			N	Y	N	152	1	152	1	High	NULL	NW	pre
NULL	NULL	51	8.5	0				N	N	N	136	0	136	0	NULL	NULL	NW	post
Unknown	NULL	75	2.4	0	G2			N	N	Y	84	1	84	0	Low	NULL	OW	post
NULL	NULL	72	3	2	G1	N	N	N	N	N	72	0	72	0	Low	Absent	OB	post
NULL	NULL	44	10	0				Y	Y	N	109	0	109	0	NULL	NULL	NW	pre
NULL	NULL	43	8	2	G3	N	N	Y	Y	Y	76	0	76	0	High	Absent	NW	pre
NULL	NULL	50	2.1	1	G3	N	N	N	Y	N	116	0	116	0	High	Absent	NW	post
NULL	NULL	37	0.1	0	G2	N	N	N	N	Y	87	0	87	0	Low	Absent	NW	pre
NULL	NULL	54	3.5	0	G2	N	N	N	Y	N	47	0	47	0	Low	Absent	NW	post
유방암으로 사망	NULL	51	2.1	12	G3	Y	Y	N	Y	Y	37	1	37	1	High	Present	OW	post
NULL	NULL	51	2.5	1	G2			N	Y	Y	133	0	133	0	Low	NULL	NW	post
NULL	NULL	35	4.5	0	G3	N	N	N	Y	N	109	0	109	0	High	Absent	NW	pre
NULL	NULL	42	1	2	G3	N	N	N	Y	N	87	0	87	0	High	Absent	OW	pre
NULL	NULL	46	0.1	0	G2	N	N	N	N	Y	96	0	96	0	Low	Absent	OW	pre
NULL	NULL	78	0.9	0	G2	N	N	N	N	Y	114	0	114	0	Low	Absent	NW	post
NULL	NULL	36	2.8	2	G3	Y	Y	Y	Y	Y	115	0	115	0	High	Present	NW	pre
NULL	NULL	42	1.8	0	G3	Y	Y	N	N	Y	89	0	89	0	High	Present	NW	pre
NULL	NULL	52	0.1	0	G2	N	N	N	N	Y	104	0	104	0	Low	Absent	OW	pre
유방암으로 사망	NULL	48	3.5	8	G3	Y	Y	Y	Y	Y	79	1	79	1	High	Present	OW	pre
NULL	NULL	50	3.9	NULL	G3	Y	Y	Y	Y	N	82	0	82	0	High	Present	NW	pre
NULL	NULL	43	1	0	G2			N	N	Y	152	0	152	0	Low	NULL	NW	pre
NULL	NULL	34	0.1	0				N	N	N	135	0	135	0	NULL	NULL	NW	pre
유방암으로 사망	NULL	57	1.5	0	G2	N	N	N	Y	N	55	1	55	1	Low	Absent	NW	post
유방암으로 사망	NULL	74	2.3	2	G2	N	N	N	Y	Y	98	1	98	1	Low	Absent	NW	post
NULL	NULL	49	2.6	0	G2	N	N	Y	Y	Y	78	0	78	0	Low	Absent	NW	post
NULL	NULL	44	2	0	G2	N	N	N	Y	Y	104	0	104	0	Low	Absent	NW	pre
NULL	NULL	60	2.7	9	G2	Y	Y	Y	Y	N	138	0	138	0	Low	Present	NW	post
NULL	NULL	35	1	0	G2			Y	N	Y	162	0	162	0	Low	NULL	NW	pre
유방암 이외 다른 원인으로 사망	노환	74	2.5	0	G2	N	N	N	N	Y	45	1	45	0	Low	Absent	NW	post
NULL	NULL	28	5.1	4	G2	N	N	Y	Y	Y	72	0	72	0	Low	Absent	NW	pre
NULL	NULL	58	1.7	0	G2	N	N	Y	N	Y	75	0	75	0	Low	Absent	OW	post
유방암 이외 다른 원인으로 사망	metastatic ampulla of Vater ca.	49	0.8	0	G2			N	N	Y	5	1	5	0	Low	NULL	NW	pre
NULL	NULL	44	2	0	G3	Y	Y	Y	Y	N	115	0	115	0	High	Present	NW	pre
NULL	NULL	46	1.5	0	G2	N	N	Y	N	Y	81	0	81	0	Low	Absent	NW	pre
NULL	NULL	74	0	15				Y	Y	Y	76	0	76	0	NULL	NULL	OW	post
NULL	NULL	42	0.9	0	G3	Y	Y	Y	N	Y	104	0	104	0	High	Present	NW	pre
NULL	NULL	44	3.2	0	G3	N	N	N	Y	N	141	0	141	0	High	Absent	OW	pre
NULL	NULL	45	4	1	G3	Y	Y	N	Y	Y	88	0	88	0	High	Present	NW	pre
NULL	NULL	44	1.6	8	G2	Y	Y	Y	Y	Y	107	0	107	0	Low	Present	NW	pre
NULL	NULL	43	2.5	0	G3	N	N	N	Y	Y	71	0	71	0	High	Absent	NW	pre
NULL	NULL	38	2.5	5				N	Y	N	126	0	126	0	NULL	NULL	LW	pre
NULL	NULL	61	0.1	0	G1	N	N	Y	Y	N	102	0	102	0	Low	Absent	NW	post
NULL	NULL	55	1.5	0	G2	N	N	Y	N	Y	107	0	107	0	Low	Absent	OW	post
유방암으로 사망	NULL	35	1.1	0	G3	Y	Y	N	Y	N	84	1	84	1	High	Present	NW	pre
NULL	NULL	71	2	1	G2	N		N	N	Y	122	0	122	0	Low	NULL	OW	post
유방암으로 사망	NULL	38	5	12	G3	Y	Y	Y	Y	N	44	1	44	1	High	Present	NW	pre
NULL	NULL	39	1.5	1	G2	N	N	Y	Y	Y	125	0	125	0	Low	Absent	OW	pre
NULL	NULL	51	1.8	1	G3			N	Y	N	169	0	169	0	High	NULL	NW	pre
NULL	NULL	45	0.1	0	G2	N	N	Y	N	Y	97	0	97	0	Low	Absent	NW	pre
NULL	NULL	35	1.7	2	G3	N	N	N	Y	Y	86	0	86	0	High	Absent	LW	pre
유방암 이외 다른 원인으로 사망	pneumonia	40	7.5	11	G2	Y	Y	Y	Y	Y	75	1	75	0	Low	Present	NW	pre
유방암으로 사망	NULL	59	3.2	15	G3			Y	Y	Y	14418	1	14418	1	High	NULL	OW	post
NULL	NULL	70	1.5	0	G2	N	N	Y	Y	N	72	0	72	0	Low	Absent	OW	post
유방암으로 사망	NULL	36	5.5	11	G3	Y	Y	Y	Y	Y	74	1	74	1	High	Present	NW	pre
NULL	NULL	80	1.8	0	G3			N	N	N	121	0	121	0	High	NULL	NW	post
NULL	NULL	60	2	0	G3	N	N	Y	Y	N	70	0	70	0	High	Absent	OW	post
NULL	NULL	57	2	0	G3	N	N	Y	Y	N	93	0	93	0	High	Absent	OW	post
NULL	NULL	47	3	0	G3	N	N	Y	Y	Y	87	0	87	0	High	Absent	NW	pre
NULL	NULL	66	3.5	0	G3	N	N	N	Y	Y	91	0	91	0	High	Absent	NW	post
NULL	NULL	31	1.9	0	G3	N	N	Y	Y	N	73	0	73	0	High	Absent	NW	pre
NULL	NULL	53	2.3	0				N	Y	N	129	0	129	0	NULL	NULL	OW	pre
NULL	NULL	58	1.3	0	G2	N	N	N	N	Y	116	0	116	0	Low	Absent	NW	post
유방암으로 사망	NULL	41	10	14	G3			Y	Y	Y	68	1	68	1	High	NULL	NW	pre
NULL	NULL	55	10.5	14	G2	Y	Y	Y	N	N	27	0	27	0	Low	Present	OW	post
유방암으로 사망	NULL	41	2.6	4	G3	Y	Y	Y	Y	N	44	1	44	1	High	Present	NW	pre
NULL	NULL	42	1.5	0				Y	N	Y	141	0	141	0	NULL	NULL	NW	pre
NULL	NULL	57	7.5	8	G2	N	N	Y	Y	Y	19	0	19	0	Low	Absent	NW	post
NULL	NULL	66	1.4	0	G1	N		N	N	Y	93	0	93	0	Low	NULL	NW	post
NULL	NULL	48	1.1	1	G2	N	N	Y	Y	Y	77	0	77	0	Low	Absent	NW	pre
NULL	NULL	48	1.2	0	G2	Y	Y	Y	N	Y	81	0	81	0	Low	Present	OW	post
NULL	NULL	46	2	0				Y	N	Y	72	0	72	0	NULL	NULL	NW	pre
NULL	NULL	42	2.2	1	G2	Y	Y	N	Y	Y	82	0	82	0	Low	Present	NW	pre
유방암 이외 다른 원인으로 사망	ALL	62	0.6	1	GX			Y	Y	Y	44	1	44	0	NULL	NULL	NW	post
NULL	NULL	52	2.6	5	G3	Y	Y	Y	Y	N	92	0	92	0	High	Present	NW	post
NULL	NULL	35	6	0		N	N	Y	Y	N	128	0	128	0	NULL	Absent	OW	pre
NULL	NULL	39	4.2	0	G3	N	N	Y	Y	N	76	0	76	0	High	Absent	NW	pre
NULL	NULL	41	3.8	4	G2	Y	Y	Y	Y	Y	110	0	110	0	Low	Present	NW	pre
Unknown	NULL	33	2.5	0	G2	N	N	N	N	Y	98	1	98	0	Low	Absent	NW	pre
NULL	NULL	38	2.5	0	G2	Y	Y	Y	N	Y	82	0	82	0	Low	Present	LW	pre
NULL	NULL	50	4.2	3	G2	Y	Y	N	Y	Y	88	0	88	0	Low	Present	OW	pre
NULL	NULL	35	0.1	0	G3	N	N	N	N	Y	85	0	85	0	High	Absent	NW	pre
NULL	NULL	52	1.7	0	G3	N	N	Y	Y	Y	125	0	125	0	High	Absent	NW	pre
NULL	NULL	62	2.5	1	G2	N	N	N	Y	Y	80	0	80	0	Low	Absent	NW	post
NULL	NULL	41	1.2	0	G3	Y	Y	N	N	Y	119	0	119	0	High	Present	NW	pre
NULL	NULL	49	4.8	17	G3	Y	Y	Y	Y	Y	77	0	77	0	High	Present	NW	pre
NULL	NULL	48	2	0	G2	N	N	Y	Y	N	77	0	77	0	Low	Absent	OW	pre
NULL	NULL	45	2.7	6	G2	Y	Y	Y	Y	N	126	0	126	0	Low	Present	NW	pre
NULL	NULL	51	1.5	0	G2			N	N	Y	120	0	120	0	Low	NULL	NW	post
NULL	NULL	77	3	0	G1	N	N	N	N	Y	79	0	79	0	Low	Absent	OW	post
NULL	NULL	40	3	2	G3			Y	NULL	Y	125	0	125	0	High	NULL	OW	pre
NULL	NULL	33	0.5	0	G2	N	N	N	Y	N	111	0	111	0	Low	Absent	NW	pre
NULL	NULL	48	1.9	1	G3	Y	Y	Y	Y	Y	120	0	120	0	High	Present	NW	pre
NULL	NULL	53	6	21	G2	N	N	Y	Y	Y	73	0	73	0	Low	Absent	NW	pre
유방암으로 사망	NULL	67	1.7	19	G2	Y	Y	Y	Y	Y	73	1	73	1	Low	Present	NW	post
NULL	NULL	46	2.3	5	G2	Y	Y	Y	Y	Y	136	0	136	0	Low	Present	OW	post
유방암으로 사망	NULL	55	5.5	0		N	N	Y	Y	N	21	1	21	1	NULL	Absent	NW	post
NULL	NULL	57	5	1	G3	Y	Y	Y	Y	N	118	0	118	0	High	Present	NW	post
NULL	NULL	39	4.9	30	G2	Y	Y	Y	Y	Y	71	0	71	0	Low	Present	NW	pre
NULL	NULL	38	4.5	0	G3	N	N	N	Y	Y	76	0	76	0	High	Absent	OW	pre
NULL	NULL	38	1.6	0	G2	N	N	Y	Y	Y	102	0	102	0	Low	Absent	LW	pre
NULL	NULL	43	0.2	0	G2	Y	Y	N	Y	N	79	0	79	0	Low	Present	NW	pre
NULL	NULL	45	1.7	0	G3	N	N	Y	N	Y	76	0	76	0	High	Absent	NW	pre
유방암으로 사망	NULL	30	4	26	G2			N	Y	Y	51	1	51	1	Low	NULL	OW	pre
NULL	NULL	50	2.8	0	G2	N	N	Y	Y	N	93	0	93	0	Low	Absent	NW	pre
NULL	NULL	49	1	0				Y	N	Y	76	0	76	0	NULL	NULL	NW	pre
NULL	NULL	59	3	0	G3	N	N	N	Y	N	113	0	113	0	High	Absent	NW	post
NULL	NULL	57	2.5	1	G2	N	N	Y	Y	Y	77	0	77	0	Low	Absent	OW	post
NULL	NULL	47	2.8	0	G2			N	Y	Y	141	0	141	0	Low	NULL	NW	pre
NULL	NULL	41	0.6	0	G2	N	N	Y	N	Y	77	0	77	0	Low	Absent	NW	pre
NULL	NULL	43	7	0	G3	N	N	Y	Y	N	72	0	72	0	High	Absent	NW	pre
NULL	NULL	50	3.5	0	G2			N	Y	Y	136	0	136	0	Low	NULL	NW	pre
NULL	NULL	38	1.1	2	G2	N	N	N	Y	Y	77	0	77	0	Low	Absent	NW	pre
유방암 이외 다른 원인으로 사망	위암	37	1.7	0	G2	N	N	N	Y	Y	117	1	117	0	Low	Absent	NW	pre
NULL	NULL	47	1	2	G2	N	N	Y	Y	Y	82	0	82	0	Low	Absent	NW	pre
NULL	NULL	43	2.5	0	G2	N	N	N	Y	N	126	0	126	0	Low	Absent	NW	pre
NULL	NULL	40	4	0	G3			N	Y	N	120	0	120	0	High	NULL	NW	pre
Unknown	NULL	47	2.5	2				N	Y	Y	30	1	30	1	NULL	NULL	OW	pre
NULL	NULL	48	2	0	G2	N	N	N	Y	N	138	0	138	0	Low	Absent	NW	pre
유방암으로 사망	NULL	61	4	9	G3			N	N	Y	43	1	43	1	High	NULL	NW	post
NULL	NULL	46	1.2	1	G2	N	N	N	Y	Y	95	0	95	0	Low	Absent	NW	pre
유방암으로 사망	NULL	39	4.2	0	G3	N	N	N	Y	N	19	1	19	1	High	Absent	NW	pre
NULL	NULL	49	0.9	0	G1	N	N	N	Y	Y	71	0	71	0	Low	Absent	NW	pre
NULL	NULL	44	5.4	0	G2			Y	Y	NULL	74	0	74	0	Low	NULL	NW	pre
NULL	NULL	40	3	1	G2	N	N	N	Y	Y	85	0	85	0	Low	Absent	NW	pre
NULL	NULL	36	1.5	0	G2	N	N	N	Y	Y	70	0	70	0	Low	Absent	NW	pre
NULL	NULL	34	1	0	G2	Y	Y	Y	N	Y	103	0	103	0	Low	Present	NW	pre
유방암으로 사망	NULL	59	5	0	G3			N	N	Y	31	1	31	1	High	NULL	OW	post
NULL	NULL	39	0.1	0	G2	N	N	Y	N	Y	73	0	73	0	Low	Absent	NW	pre
NULL	NULL	42	1.3	0	G2	N	N	Y	N	Y	105	0	105	0	Low	Absent	NW	pre
유방암으로 사망	NULL	45	1.8	43	G3	Y	Y	Y	Y	N	78	1	78	1	High	Present	NW	pre
NULL	NULL	66	1.4	0	G3	N	N	Y	Y	N	130	0	130	0	High	Absent	NW	post
NULL	NULL	38	6	0				Y	Y	Y	140	0	140	0	NULL	NULL	OW	pre
NULL	NULL	54	1.8	0	G3	N	N	Y	Y	N	85	0	85	0	High	Absent	NW	post
NULL	NULL	38	9	0				N	Y	N	136	0	136	0	NULL	NULL	NW	pre
유방암으로 사망	NULL	47	4.8	2	G2	N	N	N	Y	Y	60	1	60	1	Low	Absent	OW	pre
NULL	NULL	37	1.5	0	G3			Y	Y	N	169	0	169	0	High	NULL	NW	pre
NULL	NULL	61	5	0	G3	N	N	N	Y	Y	107	0	107	0	High	Absent	OW	post
NULL	NULL	46	3.5	10	G3			Y	Y	Y	128	0	128	0	High	NULL	NW	pre
NULL	NULL	50	0.01	0	G3	N	N	N	Y	N	101	0	101	0	High	Absent	NW	post
NULL	NULL	61	0	1				Y	Y	N	45	0	45	0	NULL	NULL	NW	post
유방암으로 사망	NULL	35	3.2	11	G3			Y	Y	N	27	1	27	1	High	NULL	NW	pre
유방암으로 사망	NULL	52	2.1	34	G2			Y	Y	Y	23	1	23	1	Low	NULL	OW	post
NULL	NULL	40	1.2	0	G2	N	N	N	Y	Y	134	0	134	0	Low	Absent	NW	pre
NULL	NULL	49	2.2	4	G2	N	N	Y	Y	Y	85	0	85	0	Low	Absent	NW	pre
NULL	NULL	61	0.8	0	G1	N	N	Y	N	Y	84	0	84	0	Low	Absent	NW	post
NULL	NULL	68	3	0	G2	N	N	N	Y	Y	94	0	94	0	Low	Absent	OW	post
NULL	NULL	53	1	0	G1	N	N	Y	N	Y	97	0	97	0	Low	Absent	LW	post
NULL	NULL	52	1.5	0	G2	N	N	N	N	Y	76	0	76	0	Low	Absent	NW	post
NULL	NULL	64	0.7	0	G2	N	N	Y	Y	N	77	0	77	0	Low	Absent	OW	post
NULL	NULL	56	2.2	0	G3	N	N	N	Y	N	97	0	97	0	High	Absent	NW	post
NULL	NULL	46	6	1	G2	N	N	Y	Y	Y	101	0	101	0	Low	Absent	NW	pre
NULL	NULL	42	1.5	28	G3	Y	Y	Y	Y	Y	57	0	57	0	High	Present	NW	pre
NULL	NULL	36	1.3	0	G2	N	N	Y	Y	N	85	0	85	0	Low	Absent	NW	pre
NULL	NULL	48	1.4	0				N	Y	Y	153	0	153	0	NULL	NULL	NW	post
유방암으로 사망	NULL	44	0	1	G3	N	N	N	Y	N	11	1	11	1	High	Absent	OW	pre
NULL	NULL	54	1.7	0	G3	Y	Y	N	N	Y	69	0	69	0	High	Present	NW	post
NULL	NULL	46	2.5	0	G1	N	N	Y	Y	Y	77	0	77	0	Low	Absent	OW	pre
NULL	NULL	45	1.5	0	G2	N	N	Y	N	Y	74	0	74	0	Low	Absent	NW	pre
NULL	NULL	47	0.4	3				Y	Y	Y	60	0	60	0	NULL	NULL	NW	pre
NULL	NULL	56	2.3	5	G2	N	N	Y	Y	Y	65	0	65	0	Low	Absent	OW	post
NULL	NULL	36	3	1	G2			N	Y	Y	176	0	176	0	Low	NULL	NW	pre
유방암으로 사망	NULL	48	5.2	20	G3	Y	Y	Y	Y	Y	50	1	50	1	High	Present	NW	pre
NULL	NULL	34	1.1	0	G2	N	N	Y	Y	N	24	0	24	0	Low	Absent	NW	pre
NULL	NULL	56	1.3	5	G2	N	N	Y	Y	Y	11	0	11	0	Low	Absent	OW	post
NULL	NULL	49	1.8	0	G1	N	N	N	Y	Y	113	0	113	0	Low	Absent	NW	pre
NULL	NULL	49	1.3	0	G2	N	N	Y	N	Y	124	0	124	0	Low	Absent	OW	pre
NULL	NULL	45	0.8	0	G2	N	N	Y	N	Y	92	0	92	0	Low	Absent	NW	pre
NULL	NULL	47	1.2	0	G1	N	N	Y	Y	Y	140	0	140	0	Low	Absent	NW	pre
유방암으로 사망	NULL	53	4.5	11	G3	N	N	Y	Y	N	16	1	16	1	High	Absent	OW	pre
NULL	NULL	39	2	0	G2	N	N	Y	Y	N	86	0	86	0	Low	Absent	NW	pre
NULL	NULL	52	0.9	0	G2			Y	N	Y	122	0	122	0	Low	NULL	NW	pre
NULL	NULL	44	1.5	3	G2	Y	Y	N	Y	Y	110	0	110	0	Low	Present	NW	pre
NULL	NULL	44	1.5	0	G2	N	N	Y	N	Y	77	0	77	0	Low	Absent	NW	pre
NULL	NULL	54	3.1	4	G3			N	Y	Y	169	0	169	0	High	NULL	NW	post
NULL	NULL	42	1.5	0	G3	N	N	N	Y	N	118	0	118	0	High	Absent	OW	pre
유방암으로 사망	NULL	56	2.5	0	G3	N	N	N	Y	N	18	1	18	1	High	Absent	OW	post
NULL	NULL	44	2.2	0				N	NULL	Y	133	0	133	0	NULL	NULL	NW	pre
NULL	NULL	36	1.5	0	G2	Y	Y	N	Y	Y	137	0	137	0	Low	Present	NW	pre
NULL	NULL	34	4	0	G1			N	Y	N	130	0	130	0	Low	NULL	NW	pre
유방암 이외 다른 원인으로 사망	unknown	48	6	8	G2	Y	Y	Y	Y	Y	77	1	77	0	Low	Present	OW	pre
NULL	NULL	47	2.5	1	G3			N	Y	Y	139	0	139	0	High	NULL	OB	pre
유방암으로 사망	NULL	44	1.2	1	G3	N	N	N	Y	Y	79	1	79	1	High	Absent	NW	pre
NULL	NULL	59	1.5	0	G2	N	N	N	N	Y	75	0	75	0	Low	Absent	OW	post
유방암으로 사망	NULL	44	1	2				Y	Y	Y	94	1	94	1	NULL	NULL	NW	pre
NULL	NULL	44	2.5	0	G3	N	N	Y	Y	N	84	0	84	0	High	Absent	NW	pre
유방암으로 사망	NULL	36	2	0	G3	N	N	N	N	Y	92	1	92	1	High	Absent	NW	pre
NULL	NULL	40	1.9	0	G2	Y	Y	Y	Y	Y	138	0	138	0	Low	Present	NW	pre
NULL	NULL	53	0	0				Y	Y	N	189	0	189	0	NULL	NULL	NW	post
NULL	NULL	50	0.6	0	G1			Y	Y	N	121	0	121	0	Low	NULL	NW	post
NULL	NULL	26	5.5	1		Y	Y	Y	Y	Y	86	0	86	0	NULL	Present	NW	pre
NULL	NULL	39	0.2	2	G3	N	N	N	Y	Y	99	0	99	0	High	Absent	NW	pre
NULL	NULL	40	0.1	0	G3	N	N	Y	N	Y	71	0	71	0	High	Absent	OW	pre
NULL	NULL	44	1	1	G3	N	N	Y	Y	Y	106	0	106	0	High	Absent	NW	pre
NULL	NULL	64	2.5	10		N	N	Y	Y	Y	140	0	140	0	NULL	Absent	NW	NULL
NULL	NULL	39	1.3	0	G1	N	N	N	N	Y	88	0	88	0	Low	Absent	NW	pre
NULL	NULL	49	0	0				N	Y	N	123	0	123	0	NULL	NULL	NW	NULL
NULL	NULL	61	3	9	G3			Y	Y	N	150	0	150	0	High	NULL	NW	post
NULL	NULL	56	3	0	G3	N	N	N	Y	Y	93	0	93	0	High	Absent	OW	post
NULL	NULL	50	1	0	G3	N	N	Y	Y	N	80	0	80	0	High	Absent	OW	post
NULL	NULL	77	0.2	0	G2	N	N	N	Y	N	101	0	101	0	Low	Absent	NW	NULL
NULL	NULL	62	1.2	1	G2	Y	Y	Y	Y	Y	80	0	80	0	Low	Present	NW	post
NULL	NULL	44	2	0	G3	N	N	Y	Y	N	79	0	79	0	High	Absent	OW	pre
NULL	NULL	60	0.1	0				Y	N	N	131	0	131	0	NULL	NULL	NW	post
NULL	NULL	58	1.3	0	G2			Y	N	Y	129	0	129	0	Low	NULL	NW	post
NULL	NULL	61	1.5	0	G2	N	N	Y	Y	N	68	0	68	0	Low	Absent	NW	post
NULL	NULL	31	1.5	12	G3	N	N	Y	Y	N	40	0	40	0	High	Absent	NW	pre
유방암으로 사망	muitiple meta	42	2	14	G3	Y	Y	Y	Y	N	15	1	15	1	High	Present	NW	pre
NULL	NULL	45	2	0	G2	N	N	Y	N	Y	88	0	88	0	Low	Absent	NW	pre
NULL	NULL	50	3.2	4	G2	Y	Y	Y	Y	Y	109	0	109	0	Low	Present	NW	pre
NULL	NULL	56	1.6	0	G2	N	N	Y	N	Y	105	0	105	0	Low	Absent	NW	post
유방암으로 사망	NULL	47	3.3	11	G3	Y	N	Y	Y	Y	57	1	57	1	High	Present	NW	pre
NULL	NULL	46	6	0	G2	N	N	N	Y	Y	114	0	114	0	Low	Absent	NW	pre
NULL	NULL	65	2	0	G2	N	N	N	N	Y	139	0	139	0	Low	Absent	OB	post
NULL	NULL	52	2.5	6	G2			Y	Y	NULL	156	0	156	0	Low	NULL	OW	post
NULL	NULL	42	2.6	0	G3	N		Y	Y	N	131	0	131	0	High	NULL	NW	pre
NULL	NULL	64	1.2	1	G2	N	N	N	N	Y	125	0	125	0	Low	Absent	NW	NULL
NULL	NULL	58	3.8	8	G3	N	N	Y	Y	N	102	0	102	0	High	Absent	OW	post
유방암으로 사망	뇌전이	43	2.8	0	G3	N	N	Y	Y	N	26	1	26	1	High	Absent	OB	pre
NULL	NULL	46	0.4	1	G2	Y	Y	Y	Y	Y	76	0	76	0	Low	Present	NW	pre
NULL	NULL	33	1.97	0	G2	N	N	Y	N	Y	97	0	97	0	Low	Absent	NW	pre
NULL	NULL	51	5.5	4	G3	Y	Y	Y	Y	N	98	0	98	0	High	Present	NW	pre
NULL	NULL	48	7	10	G2	Y	Y	Y	Y	NULL	100	0	100	0	Low	Present	OW	pre
NULL	NULL	43	2.3	0		N	N	Y	NULL	Y	109	0	109	0	NULL	Absent	NW	pre
유방암으로 사망	NULL	36	6.5	15	G3	Y	Y	Y	Y	Y	54	1	54	1	High	Present	NW	pre
NULL	NULL	44	1.5	1	G2			N	Y	Y	136	0	136	0	Low	NULL	NW	pre
NULL	NULL	50	2.1	0	G2			N	Y	N	128	0	128	0	Low	NULL	NW	pre
NULL	NULL	32	2.7	0	G3	N	N	Y	Y	N	73	0	73	0	High	Absent	LW	pre
NULL	NULL	51	1.7	0	G3	N	N	Y	Y	N	74	0	74	0	High	Absent	NW	post
NULL	NULL	39	1.5	0	G3	Y	Y	Y	N	N	79	0	79	0	High	Present	LW	pre
NULL	NULL	39	1.7	0	G1	N	N	Y	N	Y	71	0	71	0	Low	Absent	NW	pre
NULL	NULL	48	0.5	0	G2	N	N	N	N	N	85	0	85	0	Low	Absent	OB	post
NULL	NULL	46	2	0	G3	N	N	Y	Y	N	140	0	140	0	High	Absent	NW	pre
NULL	NULL	34	1.6	0	G2	N	N	Y	N	Y	116	0	116	0	Low	Absent	NW	pre
NULL	NULL	60	0.6	0	G3	N	N	N	Y	N	99	0	99	0	High	Absent	NW	post
Unknown	NULL	74	2.3	0	G2	N	N	N	N	Y	84	1	84	0	Low	Absent	OB	post
NULL	NULL	41	2.6	0	G2	N	N	Y	N	Y	60	0	60	0	Low	Absent	OW	pre
NULL	NULL	62	2.2	0	G3	N	N	N	Y	N	88	0	88	0	High	Absent	NW	post
유방암으로 사망	NULL	43	1.5	0	G3	N	N	N	Y	N	108	1	108	1	High	Absent	NW	pre
NULL	NULL	53	2.7	0	G3	Y	Y	N	Y	Y	50	0	50	0	High	Present	NW	post
유방암으로 사망	NULL	28	1.3	1	G3	N	N	Y	NULL	N	90	1	90	1	High	Absent	NW	pre
NULL	NULL	48	0.2	0	G2	N	N	Y	N	Y	76	0	76	0	Low	Absent	NW	pre
NULL	NULL	45	0.5	0	G3	Y	Y	N	Y	N	107	0	107	0	High	Present	NW	pre
유방암으로 사망	NULL	46	11	34	G2	Y	Y	Y	Y	Y	52	1	52	1	Low	Present	NW	pre
NULL	NULL	39	2.5	0	G2	Y	Y	Y	N	Y	86	0	86	0	Low	Present	OW	pre
NULL	NULL	32	1.2	0	G3	N	N	Y	Y	N	85	0	85	0	High	Absent	LW	pre
NULL	NULL	44	2	1	G2	N	N	N	Y	Y	77	0	77	0	Low	Absent	NW	pre
NULL	NULL	39	1.2	0	G2	N	N	N	N	Y	116	0	116	0	Low	Absent	LW	pre
NULL	NULL	41	4.5	2	G2	N	N	N	Y	Y	93	0	93	0	Low	Absent	NW	pre
NULL	NULL	33	4.5	25	G3	Y	Y	Y	Y	N	135	0	135	0	High	Present	NW	pre
NULL	NULL	46	2	3	G2	N	N	Y	Y	Y	61	0	61	0	Low	Absent	NW	pre
NULL	NULL	45	4.5	1	G2			N	Y	Y	75	0	75	0	Low	NULL	NW	pre
유방암으로 사망	NULL	53	1.6	0	G2	N	N	N	Y	Y	85	1	85	1	Low	Absent	OW	pre
유방암으로 사망	NULL	64	3	10	G3	Y	Y	Y	Y	Y	51	1	51	1	High	Present	OW	post
NULL	NULL	37	1.9	0	G3	N	N	Y	Y	N	119	0	119	0	High	Absent	OW	pre
NULL	NULL	55	3.8	0	G3	Y	Y	Y	Y	Y	76	0	76	0	High	Present	OW	post
NULL	NULL	52	1.5	0	G2	N	N	Y	Y	Y	71	0	71	0	Low	Absent	OW	pre
NULL	NULL	49	3.5	4	G3	Y	Y	Y	Y	N	82	0	82	0	High	Present	NW	pre
NULL	NULL	69	2.1	1	G2	N	N	N	Y	Y	141	0	141	0	Low	Absent	OW	post
NULL	NULL	56	3	0	G2			N	NULL	Y	134	0	134	0	Low	NULL	OW	post
NULL	NULL	31	1.2	0	G1	N	N	Y	Y	Y	72	0	72	0	Low	Absent	NW	pre
NULL	NULL	47	1.8	0	G2	N	N	Y	Y	Y	44	0	44	0	Low	Absent	NW	pre
NULL	NULL	41	2	2				Y	Y	N	124	0	124	0	NULL	NULL	NW	pre
NULL	NULL	39	1.2	0	G2	N	N	Y	N	Y	53	0	53	0	Low	Absent	NW	pre
NULL	NULL	43	3.5	3	G3	N	N	N	Y	Y	111	0	111	0	High	Absent	OW	pre
NULL	NULL	47	3.2	2	G3	N	N	N	Y	N	63	0	63	0	High	Absent	NW	pre
NULL	NULL	63	2	0	G3			N	N	Y	120	0	120	0	High	NULL	OW	post
NULL	NULL	45	1.5	0	G2	N	N	Y	Y	Y	85	0	85	0	Low	Absent	NW	pre
NULL	NULL	62	3.3	14	G3			Y	Y	N	111	0	111	0	High	NULL	NW	post
NULL	NULL	49	1.2	0	G2	N	N	Y	N	Y	76	0	76	0	Low	Absent	NW	pre
NULL	NULL	41	2.1	1	G2	N	N	N	Y	Y	85	0	85	0	Low	Absent	NW	pre
NULL	NULL	41	2.1	0	G2	N	N	Y	Y	Y	104	0	104	0	Low	Absent	OW	pre
NULL	NULL	35	3.2	2	G3	N	N	N	Y	Y	95	0	95	0	High	Absent	LW	pre
NULL	NULL	33	0.5	1	G2	Y	Y	N	Y	Y	50	0	50	0	Low	Present	NW	pre
NULL	NULL	72	1.7	0	G3	N	N	Y	N	Y	107	0	107	0	High	Absent	NW	post
NULL	NULL	45	4.5	1	G3			N	Y	Y	141	0	141	0	High	NULL	NW	pre
유방암으로 사망	NULL	48	4.5	26	G2	Y	Y	Y	Y	N	32	1	32	1	Low	Present	NW	pre
유방암으로 사망	NULL	53	3.5	0	G3	N	N	Y	Y	Y	49	1	49	1	High	Absent	NW	post
NULL	NULL	42	2.2	3	G2	N	N	N	Y	Y	136	0	136	0	Low	Absent	NW	pre
NULL	NULL	46	0.5	0				N	N	Y	131	0	131	0	NULL	NULL	NW	pre
NULL	NULL	62	3.8	19	G2	Y	Y	Y	Y	Y	76	0	76	0	Low	Present	NW	post
NULL	NULL	42	0.1	0	G3	N	N	Y	N	N	85	0	85	0	High	Absent	NW	pre
NULL	NULL	47	1.4	1	G2	N	N	N	Y	Y	112	0	112	0	Low	Absent	OW	pre
NULL	NULL	45	0.1	0	G2	N	N	Y	N	Y	100	0	100	0	Low	Absent	NW	pre
NULL	NULL	46	2	1	G2	Y	Y	N	Y	Y	60	0	60	0	Low	Present	NW	pre
NULL	NULL	35	1.5	0	G2	N	N	Y	Y	Y	127	0	127	0	Low	Absent	NW	pre
유방암으로 사망	NULL	52	0	5				Y	Y	N	55	1	55	1	NULL	NULL	NW	post
NULL	NULL	53	2.7	1	G3	N	N	Y	Y	Y	108	0	108	0	High	Absent	NW	post
유방암으로 사망	NULL	48	12	12	G3			Y	Y	N	22	1	22	1	High	NULL	NW	post
NULL	NULL	45	1.4	0	G2	N	N	Y	N	Y	77	0	77	0	Low	Absent	OW	pre
NULL	NULL	53	1.1	1	G2	N	N	Y	Y	Y	78	0	78	0	Low	Absent	OW	post
NULL	NULL	47	0.4	0	G2	N	N	Y	Y	N	87	0	87	0	Low	Absent	NW	pre
NULL	NULL	55	0.1	1	G3	Y	Y	N	Y	N	77	0	77	0	High	Present	OW	post
NULL	NULL	51	1.2	0		N	N	Y	N	Y	136	0	136	0	NULL	Absent	NW	pre
NULL	NULL	42	1.8	0	G2	N	N	Y	N	Y	73	0	73	0	Low	Absent	NW	pre
NULL	NULL	47	0.3	0	G2	N	N	N	N	N	71	0	71	0	Low	Absent	NW	pre
NULL	NULL	43	2.2	4	G3	Y		Y	Y	Y	137	0	137	0	High	Present	NW	pre
유방암으로 사망	NULL	34	3.5	2	G3			N	Y	Y	108	1	108	1	High	NULL	OW	pre
유방암으로 사망	NULL	68	8	0				N	Y	N	49	1	49	1	NULL	NULL	NW	post
NULL	NULL	46	1.5	1	G2			N	Y	Y	126	0	126	0	Low	NULL	NW	pre
NULL	NULL	54	0.1	0	G2	N	N	N	N	N	83	0	83	0	Low	Absent	NW	post
NULL	NULL	38	0.1	0	G3	Y	Y	Y	N	Y	100	0	100	0	High	Present	NW	pre
NULL	NULL	62	1.3	0	G2	N	N	Y	N	Y	141	0	141	0	Low	Absent	NW	post
NULL	NULL	40	2.7	0	G3	N	N	Y	Y	N	78	0	78	0	High	Absent	NW	pre
NULL	NULL	45	3	1	G3	N	N	N	Y	N	138	0	138	0	High	Absent	OW	pre
NULL	NULL	62	4	0	G2	N	N	N	Y	Y	76	0	76	0	Low	Absent	OW	post
NULL	NULL	50	2	0	G2	N	N	N	Y	Y	80	0	80	0	Low	Absent	NW	pre
NULL	NULL	59	1.2	1	G2			N	N	Y	140	0	140	0	Low	NULL	NW	post
NULL	NULL	49	1.8	0	G2	N	N	Y	N	Y	124	0	124	0	Low	Absent	NW	pre
NULL	NULL	62	1.9	0	G3	N	N	Y	Y	N	99	0	99	0	High	Absent	NW	post
NULL	NULL	57	1.9	3	G2	Y	Y	Y	Y	Y	107	0	107	0	Low	Present	NW	post
NULL	NULL	44	2.5	0	G3	N	N	N	Y	Y	113	0	113	0	High	Absent	NW	pre
유방암으로 사망	NULL	64	7	15	G3	Y	Y	Y	Y	N	22	1	22	1	High	Present	NW	post
NULL	NULL	55	0.6	0	G3	N	N	Y	Y	N	72	0	72	0	High	Absent	NW	post
NULL	NULL	53	1.6	0	G2			N	N	Y	124	0	124	0	Low	NULL	NW	post
NULL	NULL	49	4.5	4	G3	N	N	Y	Y	Y	67	0	67	0	High	Absent	OB	pre
NULL	NULL	51	3.2	0	G2			NULL	Y	NULL	132	1	132	1	Low	NULL	OW	pre
NULL	NULL	39	2	1	G2	N	N	N	Y	Y	8	0	8	0	Low	Absent	OW	pre
NULL	NULL	46	1.8	0	G3	Y	Y	Y	Y	N	85	0	85	0	High	Present	NW	pre
NULL	NULL	32	0.1	0	G2	N	N	N	N	Y	111	0	111	0	Low	Absent	NW	pre
NULL	NULL	45	4	2	G3	N	N	N	Y	Y	124	0	124	0	High	Absent	OW	pre
유방암으로 사망	NULL	35	2	1				N	Y	Y	40	1	40	1	NULL	NULL	NW	pre
유방암으로 사망	NULL	32	4.5	20				N	Y	Y	37	1	37	1	NULL	NULL	NW	pre
NULL	NULL	40	1.2	0	G1			Y	N	Y	122	0	122	0	Low	NULL	NW	pre
NULL	NULL	45	1.4	0	G2	N	N	Y	Y	N	75	0	75	0	Low	Absent	NW	pre
Unknown	NULL	57	1.8	2	G2	Y	Y	N	Y	Y	34	1	34	0	Low	Present	OW	post
NULL	NULL	35	2.8	4	G3	N	N	Y	Y	Y	91	0	91	0	High	Absent	NW	pre
NULL	NULL	52	1.2	0	G2	N	N	N	Y	Y	83	0	83	0	Low	Absent	OW	post
NULL	NULL	55	1.4	0	G1	N	N	Y	NULL	Y	84	0	84	0	Low	Absent	OW	post
NULL	NULL	60	1.5	0	G2	N	N	Y	N	Y	74	0	74	0	Low	Absent	NW	post
NULL	NULL	46	1.8	2	G3	Y	Y	Y	Y	Y	69	0	69	0	High	Present	NW	pre
NULL	NULL	38	2.5	0	G3			Y	Y	N	123	0	123	0	High	NULL	OW	pre
NULL	NULL	35	3.2	2	G3	Y	Y	N	Y	Y	100	0	100	0	High	Present	NW	pre
Unknown	NULL	39	2.5	0	G3	N	N	Y	Y	N	53	1	53	0	High	Absent	NW	pre
NULL	NULL	37	2.9	2	G3	Y	Y	Y	Y	N	65	0	65	0	High	Present	NW	pre
NULL	NULL	46	0.3	0	G2	N	N	Y	N	Y	75	0	75	0	Low	Absent	NW	pre
NULL	NULL	56	4.7	2	G3	N	N	Y	Y	Y	38	0	38	0	High	Absent	NW	post
NULL	NULL	54	1.3	1	G2	N	N	Y	Y	N	54	0	54	0	Low	Absent	NW	post
NULL	NULL	64	2	11	G2			Y	Y	Y	121	0	121	0	Low	NULL	OW	post
NULL	NULL	46	2.5	0	G2	N	N	Y	N	Y	57	0	57	0	Low	Absent	NW	pre
NULL	NULL	48	2.1	0	G2			N	Y	Y	129	0	129	0	Low	NULL	NW	pre
NULL	NULL	40	1.5	0	G3	N	N	Y	Y	Y	77	0	77	0	High	Absent	LW	pre
NULL	NULL	68	0.7	0	G2	Y	Y	N	N	Y	78	0	78	0	Low	Present	OW	post
NULL	NULL	66	0.1	0	G2	N	N	Y	N	Y	84	0	84	0	Low	Absent	OB	NULL
NULL	NULL	53	2.3	0	G2	N	N	Y	Y	N	104	0	104	0	Low	Absent	OW	post
NULL	NULL	45	1.2	0	G2			N	Y	Y	125	0	125	0	Low	NULL	NW	pre
NULL	NULL	64	4	0	G3	N	N	N	N	N	106	0	106	0	High	Absent	NW	post
NULL	NULL	48	3.5	0	G3	N	N	N	Y	N	129	0	129	0	High	Absent	NW	post
NULL	NULL	39	1.2	0	G2	N	N	N	Y	N	91	0	91	0	Low	Absent	NW	pre
NULL	NULL	39	0.1	0	GX	N	N	Y	N	Y	85	0	85	0	NULL	Absent	NW	pre
NULL	NULL	38	2	0	G1	N	N	Y	N	Y	97	0	97	0	Low	Absent	LW	pre
NULL	NULL	37	0.9	0	G3			Y	N	N	173	0	173	0	High	NULL	NW	pre
NULL	NULL	36	2	2	G3	Y	Y	N	Y	Y	71	0	71	0	High	Present	NW	pre
NULL	NULL	37	1.5	0	G2	N	N	Y	N	Y	77	0	77	0	Low	Absent	NW	pre
NULL	NULL	64	1.5	1	G3	N		Y	Y	Y	131	0	131	0	High	NULL	NW	post
NULL	NULL	71	0.9	0	G3	N	N	N	Y	N	47	0	47	0	High	Absent	NW	post
NULL	NULL	48	4	0	G2	N	N	N	Y	Y	104	0	104	0	Low	Absent	NW	pre
NULL	NULL	62	4.5	0	G2			N	Y	Y	139	0	139	0	Low	NULL	OW	post
NULL	NULL	50	1.5	0	G2	N	N	Y	N	Y	80	0	80	0	Low	Absent	NW	post
NULL	NULL	32	2.2	1	G3			Y	Y	N	130	0	130	0	High	NULL	NW	pre
Unknown	NULL	47	2.5	0	G3	N	N	Y	Y	Y	50	1	50	0	High	Absent	NW	pre
NULL	NULL	30	2	0				N	Y	N	125	0	125	0	NULL	NULL	OW	pre
NULL	NULL	61	2.6	1	G3	N	N	N	Y	Y	58	0	58	0	High	Absent	NW	post
NULL	NULL	40	2.6	2	G3	Y	Y	Y	Y	N	24	0	24	0	High	Present	NW	pre
NULL	NULL	34	2	0	G2	N	N	Y	N	Y	104	0	104	0	Low	Absent	NW	pre
NULL	NULL	39	3	0				Y	Y	NULL	134	0	134	0	NULL	NULL	OW	pre
NULL	NULL	61	1	0	G2	N	N	Y	N	Y	74	0	74	0	Low	Absent	NW	post
NULL	NULL	40	0.1	0	G2			N	N	Y	86	0	86	0	Low	NULL	OB	pre
NULL	NULL	38	0.5	0	G2	N	N	N	N	Y	131	0	131	0	Low	Absent	OW	pre
NULL	NULL	66	2.7	0	G3			N	Y	N	121	0	121	0	High	NULL	OB	post
NULL	NULL	40	1.7	1	G1	N	N	Y	Y	Y	88	0	88	0	Low	Absent	NW	pre
NULL	NULL	54	2.2	0	G3	Y	Y	Y	Y	Y	112	0	112	0	High	Present	NW	post
유방암으로 사망	NULL	47	3	0	G3			N	Y	Y	111	1	111	1	High	NULL	OW	pre
NULL	NULL	40	1.8	0	G3	N	N	N	Y	N	126	0	126	0	High	Absent	NW	pre
NULL	NULL	68	1.9	0	G3	N	N	Y	N	Y	102	0	102	0	High	Absent	OW	post
NULL	NULL	66	0.1	0	G3	N	N	N	N	N	76	0	76	0	High	Absent	NW	post
NULL	NULL	47	0.9	0	G2	Y	Y	Y	N	Y	56	0	56	0	Low	Present	NW	pre
Unknown	NULL	75	5.5	7	G2			N	N	Y	114	1	114	0	Low	NULL	NW	post
NULL	NULL	46	8	7		N		Y	Y	Y	62	1	62	1	NULL	NULL	NW	pre
NULL	NULL	51	2.2	2	G3	Y	Y	Y	Y	N	7	0	7	0	High	Present	NW	post
NULL	NULL	46	3	0				Y	Y	Y	136	0	136	0	NULL	NULL	OW	pre
NULL	NULL	40	0.5	5	G2	N	N	Y	Y	Y	99	0	99	0	Low	Absent	NW	pre
NULL	NULL	64	2.1	0	G1	Y	N	Y	Y	Y	72	0	72	0	Low	Present	OW	post
NULL	NULL	52	5	0	G2	N	N	N	Y	N	115	0	115	0	Low	Absent	OW	post
NULL	NULL	39	2.7	3	G2	N	N	N	Y	Y	117	0	117	0	Low	Absent	NW	pre
NULL	NULL	44	3.5	0	G2	N	N	Y	N	Y	76	0	76	0	Low	Absent	NW	pre
NULL	NULL	43	2.5	8	G2	Y	Y	Y	Y	Y	74	0	74	0	Low	Present	LW	pre
NULL	NULL	36	2	0	G3	N	N	N	Y	Y	130	0	130	0	High	Absent	NW	pre
NULL	NULL	34	1.8	0	G3			N	N	N	120	0	120	0	High	NULL	NW	pre
NULL	NULL	48	2.7	0	G3	N	N	N	Y	Y	125	0	125	0	High	Absent	NW	pre
유방암으로 사망	NULL	40	8.6	8	G3	N	N	Y	Y	N	28	1	28	1	High	Absent	NW	pre
NULL	NULL	42	1.9	0	G2	N	N	Y	N	Y	70	0	70	0	Low	Absent	NW	pre
NULL	NULL	51	3.5	0	G2	Y	Y	N	Y	Y	131	0	131	0	Low	Present	OW	post
NULL	NULL	48	1.3	0	G2	N	N	Y	Y	Y	100	0	100	0	Low	Absent	OW	pre
NULL	NULL	39	2.2	0				N	Y	Y	122	0	122	0	NULL	NULL	NW	pre
NULL	NULL	37	1.8	0	G2	N	N	N	Y	Y	127	0	127	0	Low	Absent	NW	pre
NULL	NULL	50	2.2	0	G3	Y	Y	N	N	Y	31	0	31	0	High	Present	NW	pre
NULL	NULL	47	3.5	0	G2			N	Y	N	133	0	133	0	Low	NULL	OW	pre
NULL	NULL	74	1.5	0	G2	N	N	Y	Y	N	83	0	83	0	Low	Absent	OW	pre
NULL	NULL	45	2	0	G2	N	N	N	N	Y	89	0	89	0	Low	Absent	NW	pre
유방암으로 사망	NULL	65	2.8	26		Y	Y	Y	Y	Y	44	1	44	1	NULL	Present	OW	post
NULL	NULL	48	3	1	G3	N	N	N	Y	Y	86	0	86	0	High	Absent	NW	pre
NULL	NULL	49	1.5	0	G2	N	N	Y	N	Y	97	0	97	0	Low	Absent	NW	pre
NULL	NULL	44	0.8	0	G2	N	N	Y	N	Y	109	0	109	0	Low	Absent	NW	pre
NULL	NULL	49	3	2	G2	N	N	N	Y	Y	71	0	71	0	Low	Absent	NW	pre
NULL	NULL	36	4	1	G3	N	N	N	Y	Y	119	0	119	0	High	Absent	NW	pre
NULL	NULL	49	1.6	0	G1			Y	N	Y	133	0	133	0	Low	NULL	NW	pre
NULL	NULL	48	0.9	0	G3	N	N	Y	Y	N	131	0	131	0	High	Absent	NW	pre
NULL	NULL	46	2.3	1	G3	N	N	N	Y	Y	91	0	91	0	High	Absent	NW	pre
NULL	NULL	37	2	10		Y	Y	Y	Y	Y	101	0	101	0	NULL	Present	NW	pre
NULL	NULL	58	1.8	0	G2	Y	Y	N	N	Y	121	0	121	0	Low	Present	NW	post
NULL	NULL	62	3	0	G2	N	N	N	Y	N	75	0	75	0	Low	Absent	NW	post
NULL	NULL	39	3.5	1	G2	Y	Y	Y	Y	N	89	0	89	0	Low	Present	NW	pre
유방암으로 사망	NULL	55	2.5	0	G2	Y	Y	Y	Y	Y	67	1	67	1	Low	Present	NW	post
NULL	NULL	35	3.5	1	G2			N	Y	Y	122	0	122	0	Low	NULL	NW	pre
NULL	NULL	57	1.2	0	G2			N	Y	Y	122	0	122	0	Low	NULL	NW	post
NULL	NULL	38	2.5	0	G3	N	N	Y	Y	N	119	0	119	0	High	Absent	NW	pre
NULL	NULL	39	2	0	G3	N	N	N	Y	Y	122	0	122	0	High	Absent	NW	pre
NULL	NULL	35	0.3	1				N	Y	Y	123	0	123	0	NULL	NULL	NW	pre
NULL	NULL	62	1.9	0	G2	N	N	Y	N	Y	72	0	72	0	Low	Absent	OW	post
유방암으로 사망	NULL	52	2.5	2	G3	Y	Y	Y	Y	Y	77	1	77	1	High	Present	OW	post
NULL	NULL	43	1.6	0	G2	N	N	Y	Y	Y	87	0	87	0	Low	Absent	NW	pre
NULL	NULL	51	4	4	G3	Y	Y	Y	Y	Y	110	0	110	0	High	Present	NW	pre
유방암으로 사망	NULL	48	9	17	G3	Y	Y	Y	Y	Y	88	1	88	1	High	Present	NW	pre
NULL	NULL	31	0.1	0	G2	N	N	N	N	Y	81	0	81	0	Low	Absent	NW	pre
NULL	NULL	54	1	0	G2	N		Y	Y	Y	73	0	73	0	Low	NULL	NW	pre
NULL	NULL	54	3	1	G2	N	N	N	Y	Y	85	0	85	0	Low	Absent	LW	post
NULL	NULL	64	2.2	0	G1	N	N	Y	N	Y	104	0	104	0	Low	Absent	NW	post
NULL	NULL	46	1.5	0	G1	N	N	Y	N	Y	80	0	80	0	Low	Absent	NW	pre
NULL	NULL	39	0.1	0	G2	N	N	N	Y	N	81	0	81	0	Low	Absent	NW	pre
NULL	NULL	50	1	0				Y	N	Y	119	0	119	0	NULL	NULL	NW	pre
NULL	NULL	35	1.7	0	G2	N	N	N	Y	Y	83	0	83	0	Low	Absent	NW	pre
NULL	NULL	50	4	0	G2	N	N	N	Y	Y	137	0	137	0	Low	Absent	NW	post
NULL	NULL	54	1.1	0	G1	N	N	Y	N	Y	91	0	91	0	Low	Absent	NW	post
NULL	NULL	34	4	5	G2	Y	Y	Y	Y	N	91	0	91	0	Low	Present	NW	pre
NULL	NULL	43	0.8	0	G2	N	N	Y	N	Y	75	0	75	0	Low	Absent	NW	pre
NULL	NULL	52	2.7	0	G3	Y	Y	N	Y	N	118	0	118	0	High	Present	OB	post
NULL	NULL	48	0.1	3	G3	N	N	N	Y	N	103	0	103	0	High	Absent	NW	pre
유방암으로 사망	NULL	61	3	6				N	Y	Y	77	1	77	1	NULL	NULL	NW	post
NULL	NULL	62	2.6	0	G2			N	N	Y	127	0	127	0	Low	NULL	OB	post
NULL	NULL	52	1.6	0	G3	N	N	Y	N	Y	78	0	78	0	High	Absent	OW	post
NULL	NULL	47	0	0				N	Y	N	128	0	128	0	NULL	NULL	NW	pre
NULL	NULL	64	1.5	0	G2	N	N	Y	N	Y	73	0	73	0	Low	Absent	OW	post
NULL	NULL	52	7	0	G3			Y	Y	Y	70	0	70	0	High	NULL	NW	pre
NULL	NULL	43	2.2	0	G2			N	Y	Y	127	0	127	0	Low	NULL	NW	pre
NULL	NULL	27	4.1	0	G2	N	N	N	Y	N	76	0	76	0	Low	Absent	NW	pre
NULL	NULL	66	3.5	0	G2	N	N	Y	Y	N	77	0	77	0	Low	Absent	NW	post
NULL	NULL	61	2.4	7	G3	N	N	Y	Y	Y	81	0	81	0	High	Absent	OW	post
NULL	NULL	35	0.1	0	G3	N	N	N	N	N	23	0	23	0	High	Absent	NW	pre
유방암으로 사망	NULL	49	3	11	G3	N	N	Y	Y	N	62	1	62	1	High	Absent	NW	pre
NULL	NULL	31	2.5	3	G2			N	Y	Y	145	0	145	0	Low	NULL	NW	pre
유방암으로 사망	NULL	58	3	9	G2	N	N	Y	Y	Y	96	1	96	1	Low	Absent	OW	post
NULL	NULL	43	2.5	0	G1	N	N	N	N	Y	85	0	85	0	Low	Absent	NW	pre
NULL	NULL	42	2.4	0		N		N	Y	N	131	0	131	0	NULL	NULL	NW	pre
NULL	NULL	48	2.5	5				Y	Y	Y	126	0	126	0	NULL	NULL	NW	pre
NULL	NULL	75	4	0	G3			N	Y	Y	174	0	174	0	High	NULL	NW	NULL
NULL	NULL	47	6	0	G3	N	N	Y	Y	N	112	0	112	0	High	Absent	OW	pre
NULL	NULL	49	2.3	1	G2	Y	Y	Y	Y	Y	71	0	71	0	Low	Present	NW	pre
유방암으로 사망	distant meta	50	7.3	NULL	G2	Y	Y	Y	Y	N	52	1	52	1	Low	Present	OW	pre
NULL	NULL	53	0.1	0	G2	N	N	Y	N	Y	78	0	78	0	Low	Absent	NW	post
NULL	NULL	46	0.9	0	G2	N	N	Y	N	Y	78	0	78	0	Low	Absent	NW	pre
NULL	NULL	33	1.8	0	G2			Y	N	Y	124	0	124	0	Low	NULL	OW	pre
유방암 이외 다른 원인으로 사망	rec Colon ca with metastasis	31	5	0	G2	N	N	N	Y	Y	42	1	42	0	Low	Absent	NW	pre
NULL	NULL	45	2.5	9	G3	Y	Y	Y	Y	Y	107	0	107	0	High	Present	NW	pre
NULL	NULL	43	4	1	G3			N	Y	Y	181	0	181	0	High	NULL	NW	pre
NULL	NULL	67	2	1	G2	N	N	N	Y	Y	70	0	70	0	Low	Absent	OW	post
NULL	NULL	46	3	2	G1	N	N	N	Y	Y	106	0	106	0	Low	Absent	NW	pre
NULL	NULL	40	1.5	0	G2			Y	N	Y	123	0	123	0	Low	NULL	OW	pre
NULL	NULL	47	2	0	G2	Y	Y	N	N	Y	101	0	101	0	Low	Present	NW	pre
유방암으로 사망	NULL	45	8.5	8	G2	N	N	Y	Y	Y	24	1	24	1	Low	Absent	OW	pre
NULL	NULL	52	2.4	0	G3	N	N	N	Y	Y	121	0	121	0	High	Absent	NW	post
NULL	NULL	48	1.8	0	G1			Y	Y	Y	128	0	128	0	Low	NULL	NW	pre
NULL	NULL	40	0.8	0	G2			Y	N	Y	137	0	137	0	Low	NULL	NW	pre
NULL	NULL	49	1.5	1	G1	Y	Y	Y	Y	Y	93	0	93	0	Low	Present	NW	pre
NULL	NULL	51	1.7	0	G3	N	N	Y	N	Y	86	0	86	0	High	Absent	NW	pre
NULL	NULL	44	1.5	0	G3	N	N	Y	Y	N	100	0	100	0	High	Absent	NW	pre
NULL	NULL	53	0.5	0	G2	N	N	N	N	Y	77	0	77	0	Low	Absent	NW	pre
NULL	NULL	47	1.6	0	G3	N	N	N	Y	N	103	0	103	0	High	Absent	NW	pre
NULL	NULL	52	1.4	0	G3	N	N	Y	Y	N	29	0	29	0	High	Absent	NW	pre
NULL	NULL	67	2.7	0	G2			N	N	Y	136	0	136	0	Low	NULL	NW	post
NULL	NULL	47	0.9	0		N	N	Y	N	Y	122	0	122	0	NULL	Absent	NW	pre
NULL	NULL	60	0.1	0	G2	N	N	Y	Y	N	85	0	85	0	Low	Absent	OW	post
NULL	NULL	38	0.9	0	G2	N	N	Y	N	Y	87	0	87	0	Low	Absent	NW	pre
NULL	NULL	35	2	0	G2	N	N	N	N	Y	102	0	102	0	Low	Absent	NW	pre
NULL	NULL	43	1.5	0	G2	N	N	Y	N	Y	110	0	110	0	Low	Absent	NW	pre
NULL	NULL	45	1.7	0	G2	N	N	N	N	Y	106	0	106	0	Low	Absent	NW	post
유방암으로 사망	NULL	62	4	0	G3	N	N	N	Y	N	31	1	31	1	High	Absent	OW	post
NULL	NULL	43	3.5	1	G2	N	N	N	Y	Y	92	0	92	0	Low	Absent	NW	pre
NULL	NULL	32	1.9	0	G1			N	N	N	61	0	61	0	Low	NULL	NW	pre
유방암으로 사망	NULL	51	5	3		Y	Y	Y	Y	Y	31	1	31	1	NULL	Present	NW	post
유방암으로 사망	NULL	62	7.5	39	G2	Y	Y	Y	Y	Y	55	1	55	1	Low	Present	OW	post
NULL	NULL	50	1.9	1	G2	N	N	Y	Y	Y	69	0	69	0	Low	Absent	OB	pre
NULL	NULL	39	0.3	0	G3	N	N	Y	N	Y	45	0	45	0	High	Absent	NW	pre
NULL	NULL	41	5.8	0	G2	N	N	N	Y	Y	82	0	82	0	Low	Absent	NW	pre
NULL	NULL	46	0.7	0	G1	N	N	N	N	Y	102	0	102	0	Low	Absent	NW	pre
NULL	NULL	52	0.5	0	G2	Y	Y	N	N	Y	129	0	129	0	Low	Present	OW	post
NULL	NULL	51	0.3	0	G1	N	N	Y	N	Y	77	0	77	0	Low	Absent	NW	post
NULL	NULL	50	2	0	G2			N	N	Y	121	0	121	0	Low	NULL	NW	pre
NULL	NULL	47	0.9	0	G2	N	N	Y	N	Y	97	0	97	0	Low	Absent	NW	pre
NULL	NULL	48	2.3	0	G2	N		Y	Y	Y	112	0	112	0	Low	NULL	NW	pre
유방암으로 사망	NULL	50	1.8	8	G3	N	N	N	Y	N	34	1	34	1	High	Absent	OW	post
유방암으로 사망	NULL	73	4.3	0	G3	Y	Y	N	N	Y	49	1	49	1	High	Present	NW	post
NULL	NULL	42	1.6	0				N	Y	N	137	0	137	0	NULL	NULL	NW	pre
NULL	NULL	50	1.4	1	G2			Y	Y	Y	135	0	135	0	Low	NULL	NW	pre
NULL	NULL	45	1	0	G3			Y	N	Y	136	0	136	0	High	NULL	OB	pre
NULL	NULL	38	2.7	0	G3	Y	Y	Y	Y	N	122	0	122	0	High	Present	NW	pre
NULL	NULL	59	6	0	G2			N	N	Y	129	0	129	0	Low	NULL	NW	post
NULL	NULL	37	2.3	2	G3			N	Y	Y	122	0	122	0	High	NULL	OW	pre
NULL	NULL	49	2.2	3	G2	N	N	N	Y	Y	139	0	139	0	Low	Absent	NW	pre
유방암으로 사망	NULL	48	9.5	33	G3	Y	Y	Y	Y	Y	22	1	22	1	High	Present	NW	pre
NULL	NULL	50	0.6	0	G2	N	N	Y	N	Y	92	0	92	0	Low	Absent	OW	pre
NULL	NULL	51	1.8	0	G3	N	N	Y	Y	Y	73	0	73	0	High	Absent	OW	pre
NULL	NULL	32	0.1	0	G3	N	N	N	Y	N	22	0	22	0	High	Absent	NW	pre
NULL	NULL	62	4.5	5	G3	Y	Y	Y	Y	Y	65	0	65	0	High	Present	NW	post
NULL	NULL	56	1.8	0	G3	N	N	Y	N	Y	118	0	118	0	High	Absent	NW	post
유방암으로 사망	NULL	35	2.5	1	G3		N	N	Y	N	67	1	67	1	High	NULL	NW	pre
NULL	NULL	52	2.1	0		N	N	N	Y	Y	136	0	136	0	NULL	Absent	OW	pre
NULL	NULL	48	2.1	1		N	N	Y	Y	Y	78	0	78	0	NULL	Absent	OW	pre
NULL	NULL	37	2.8	3	G3			Y	Y	Y	121	0	121	0	High	NULL	NW	pre
NULL	NULL	45	3.7	0	G3	Y	Y	N	Y	Y	79	0	79	0	High	Present	OW	pre
NULL	NULL	49	1.7	5	G3	Y	Y	Y	Y	Y	67	0	67	0	High	Present	OW	pre
NULL	NULL	56	2.5	3	G2	Y	Y	Y	Y	Y	108	0	108	0	Low	Present	OW	post
NULL	NULL	45	0.8	0	G2	N	N	Y	N	Y	141	0	141	0	Low	Absent	NW	pre
NULL	NULL	44	1.1	20	G3	Y	Y	Y	Y	Y	93	0	93	0	High	Present	NW	pre
NULL	NULL	53	1	0				Y	Y	Y	79	0	79	0	NULL	NULL	NW	post
NULL	NULL	48	1.8	0	G1	N	N	Y	N	Y	109	0	109	0	Low	Absent	NW	post
NULL	NULL	46	2.4	1	G2	N	N	Y	Y	Y	98	0	98	0	Low	Absent	NW	pre
NULL	NULL	41	3.2	0	G2	N	N	N	Y	N	30	0	30	0	Low	Absent	OW	pre
NULL	NULL	74	2	0	G2			Y	N	Y	75	0	75	0	Low	NULL	NW	post
NULL	NULL	50	2.2	0	G3	N	N	Y	Y	N	100	0	100	0	High	Absent	OW	post
NULL	NULL	55	4	2	G2	Y	Y	Y	Y	Y	106	0	106	0	Low	Present	OW	post
NULL	NULL	39	1.2	0	G1	N	N	Y	N	Y	136	0	136	0	Low	Absent	NW	pre
NULL	NULL	49	8	18	G2			Y	Y	Y	157	0	157	0	Low	NULL	OW	post
NULL	NULL	37	3	0	G3	N	N	Y	Y	N	62	0	62	0	High	Absent	NW	pre
NULL	NULL	39	1.9	1	G3	Y	Y	Y	Y	Y	84	0	84	0	High	Present	NW	pre
NULL	NULL	48	3.2	0	G2	N	N	N	Y	Y	94	0	94	0	Low	Absent	NW	pre
NULL	NULL	35	0.8	4	G1	N	N	Y	Y	Y	80	0	80	0	Low	Absent	LW	pre
NULL	NULL	35	4.9	20	G2	Y	Y	Y	Y	Y	90	0	90	0	Low	Present	NW	pre
NULL	NULL	41	2	0	G2	N	N	N	Y	Y	79	0	79	0	Low	Absent	OW	pre
NULL	NULL	70	0.4	0	G2			N	N	N	139	0	139	0	Low	NULL	NW	post
NULL	NULL	50	1.3	0	G2	N	N	Y	Y	N	141	0	141	0	Low	Absent	OW	post
NULL	NULL	44	0.7	0	G2	N	N	N	N	Y	85	0	85	0	Low	Absent	NW	pre
NULL	NULL	50	3.5	11	G3	Y	Y	Y	Y	N	103	0	103	0	High	Present	NW	pre
NULL	NULL	43	0.1	0				N	N	Y	77	0	77	0	NULL	NULL	NW	pre
유방암으로 사망	NULL	39	3	0	G2	N	N	Y	Y	N	63	1	63	1	Low	Absent	NW	pre
NULL	NULL	45	0.2	0	G2	N	N	N	N	Y	97	0	97	0	Low	Absent	OW	pre
유방암으로 사망	NULL	50	6	3	G3			N	Y	Y	45	1	45	1	High	NULL	NW	pre
NULL	NULL	50	2.9	16	G3	N	N	Y	Y	Y	73	0	73	0	High	Absent	NW	pre
NULL	NULL	44	1.5	0	G1			N	N	Y	116	0	116	0	Low	NULL	OW	pre
NULL	NULL	56	2.5	0	G2			N	N	Y	131	0	131	0	Low	NULL	NW	post
NULL	NULL	51	2.8	0	G3	N	N	Y	Y	N	50	0	50	0	High	Absent	NW	pre
NULL	NULL	42	1	0				N	Y	N	134	0	134	0	NULL	NULL	NW	pre
NULL	NULL	48	0.3	0	G2	N	N	Y	N	Y	76	0	76	0	Low	Absent	NW	pre
NULL	NULL	48	2.7	0	G2	N	N	Y	N	Y	73	0	73	0	Low	Absent	NW	pre
NULL	NULL	47	2.2	0	G3	N	N	N	Y	N	115	0	115	0	High	Absent	NW	post
유방암으로 사망	NULL	47	5	0	GX			Y	Y	N	18	1	18	1	NULL	NULL	OW	pre
NULL	NULL	77	0.4	0	G2	N	N	N	N	Y	87	0	87	0	Low	Absent	NW	post
NULL	NULL	46	2.1	11	G2			Y	Y	Y	152	0	152	0	Low	NULL	LW	pre
NULL	NULL	40	2	2	G3	Y	Y	N	Y	Y	118	0	118	0	High	Present	NW	pre
NULL	NULL	55	0.1	0		N	N	Y	Y	N	107	0	107	0	NULL	Absent	NW	NULL
NULL	NULL	29	5	0	G3	Y	Y	Y	Y	Y	79	0	79	0	High	Present	NW	pre
NULL	NULL	61	0	18	G2	Y	Y	Y	Y	Y	94	0	94	0	Low	Present	OB	post
NULL	NULL	46	1.2	0	G2			Y	Y	N	130	0	130	0	Low	NULL	NW	pre
NULL	NULL	60	1.5	0	G3			N	Y	Y	135	0	135	0	High	NULL	OW	pre
유방암으로 사망	NULL	35	1.5	3	G2	Y	N	N	Y	N	14	1	14	1	Low	Present	NW	pre
NULL	NULL	50	3.5	0	G3			N	Y	Y	171	0	171	0	High	NULL	OW	pre
NULL	NULL	43	1.4	0	G2	N	N	Y	N	Y	80	0	80	0	Low	Absent	NW	pre
NULL	NULL	48	1.2	0	G2	N	N	Y	Y	N	75	0	75	0	Low	Absent	NW	pre
NULL	NULL	51	2.3	2	G2			N	Y	Y	135	0	135	0	Low	NULL	OW	pre
NULL	NULL	51	3.3	0	G3	N	N	N	Y	N	80	0	80	0	High	Absent	NW	post
NULL	NULL	42	1.8	1	G2	N	N	N	Y	Y	120	0	120	0	Low	Absent	NW	pre
NULL	NULL	52	1.7	0	G3	N	N	Y	Y	N	102	0	102	0	High	Absent	NW	post
NULL	NULL	44	0.2	0		N	N	Y	N	Y	126	0	126	0	NULL	Absent	NW	pre
NULL	NULL	42	0.7	1	G2	N	N	N	Y	Y	101	0	101	0	Low	Absent	NW	pre
NULL	NULL	47	2.3	0	G3	Y	Y	N	Y	N	118	0	118	0	High	Present	OW	pre
NULL	NULL	50	1.3	2	G1	N	N	Y	Y	Y	73	0	73	0	Low	Absent	NW	post
유방암으로 사망	NULL	27	7	3	G2	Y	Y	N	Y	Y	54	1	54	1	Low	Present	NW	pre
NULL	NULL	31	1	0	G2			N	Y	Y	151	0	151	0	Low	NULL	NW	pre
NULL	NULL	50	1.2	0	G1	N	N	NULL	N	Y	71	0	71	0	Low	Absent	OW	pre
NULL	NULL	41	2.8	1	G2	N	N	N	Y	Y	91	0	91	0	Low	Absent	NW	pre
NULL	NULL	45	2.8	0	G3	N	N	Y	Y	N	112	0	112	0	High	Absent	OW	pre
NULL	NULL	59	2.5	0	G3	Y	Y	N	Y	N	86	0	86	0	High	Present	NW	post
NULL	NULL	61	2	0	G2			N	Y	Y	134	0	134	0	Low	NULL	NW	post
NULL	NULL	42	3	0	G3			N	Y	N	125	0	125	0	High	NULL	NW	pre
NULL	NULL	48	1.5	0	G3	N	N	Y	Y	N	120	0	120	0	High	Absent	OW	pre
유방암으로 사망	다발성전이	60	2	0	G2	N	N	Y	N	Y	60	1	60	1	Low	Absent	OW	post
NULL	NULL	37	0.1	0	G3	N	N	N	Y	Y	75	0	75	0	High	Absent	NW	pre
NULL	NULL	59	0.5	0	G1			Y	N	Y	118	0	118	0	Low	NULL	NW	post
NULL	NULL	39	1.4	0	G3	N	N	Y	N	Y	92	0	92	0	High	Absent	NW	pre
NULL	NULL	43	3	1	G2	N	N	Y	Y	N	92	0	92	0	Low	Absent	NW	pre
NULL	NULL	53	7	2	G3	Y	Y	Y	Y	N	106	0	106	0	High	Present	OW	pre
NULL	NULL	39	1.3	0	G2	N	N	Y	N	Y	72	0	72	0	Low	Absent	NW	pre
NULL	NULL	40	1.5	3	G3			Y	Y	Y	174	0	174	0	High	NULL	OW	pre
유방암으로 사망	NULL	56	2.8	1	G3	N	N	Y	Y	N	38	1	38	1	High	Absent	NW	post
NULL	NULL	55	3.2	2	G2	N	N	N	Y	Y	118	0	118	0	Low	Absent	NW	post
NULL	NULL	54	2.5	3	G3	N	N	Y	Y	Y	75	0	75	0	High	Absent	NW	post
Unknown	NULL	36	1.7	0	G3			Y	N	N	140	1	140	0	High	NULL	OW	pre
NULL	NULL	44	0.1	0	G3	Y	Y	N	N	Y	103	0	103	0	High	Present	NW	pre
NULL	NULL	64	0.1	0				Y	Y	NULL	85	0	85	0	NULL	NULL	OW	post
NULL	NULL	42	2	0	G3	N	N	Y	N	Y	81	0	81	0	High	Absent	NW	pre
NULL	NULL	41	2.7	1	G2	N	N	N	Y	N	94	0	94	0	Low	Absent	NW	pre
NULL	NULL	52	2.9	0	G2	N	N	Y	Y	N	82	0	82	0	Low	Absent	NW	pre
NULL	NULL	41	1.7	0	G1			Y	N	Y	135	0	135	0	Low	NULL	NW	pre
Unknown	NULL	72	2.5	0	G2			N	N	Y	84	1	84	0	Low	NULL	OW	post
NULL	NULL	51	2.1	0	G2	N	N	Y	Y	Y	77	0	77	0	Low	Absent	NW	post
NULL	NULL	46	2.6	0	G2	N	N	Y	Y	Y	115	0	115	0	Low	Absent	NW	pre
NULL	NULL	51	1.7	3	G2	Y	Y	Y	Y	Y	88	0	88	0	Low	Present	NW	pre
Unknown	NULL	42	4.5	10	G3	Y	Y	Y	Y	N	10	1	10	0	High	Present	NW	pre
NULL	NULL	48	1	0	G2			N	Y	N	123	0	123	0	Low	NULL	NW	post
NULL	NULL	74	2.2	1	G2	N	N	NULL	NULL	NULL	73	0	73	0	Low	Absent	OB	post
NULL	NULL	70	4.3	4	G2	Y	Y	Y	Y	Y	59	0	59	0	Low	Present	NW	post
NULL	NULL	32	1.5	0	G1	N	N	N	N	Y	12	0	12	0	Low	Absent	NW	pre
NULL	NULL	35	2.6	0	G3	N	N	N	Y	N	88	0	88	0	High	Absent	NW	pre
NULL	NULL	46	2.5	1	G2	N	N	N	Y	Y	107	0	107	0	Low	Absent	NW	pre
NULL	NULL	56	1.4	2	G3	N	N	N	Y	N	71	0	71	0	High	Absent	NW	post
NULL	NULL	39	0.9	1	G1			N	Y	Y	121	0	121	0	Low	NULL	NW	pre
NULL	NULL	45	2	0	G3	N	N	Y	Y	N	127	0	127	0	High	Absent	NW	pre
NULL	NULL	48	1.8	1	G2	N	N	Y	N	Y	77	0	77	0	Low	Absent	NW	pre
NULL	NULL	47	4.2	3	G3	Y	Y	N	Y	Y	6	0	6	0	High	Present	NW	pre
NULL	NULL	55	2	0	G3	Y	Y	N	Y	Y	137	0	137	0	High	Present	OB	post
유방암으로 사망	NULL	27	4.2	0	G3	N	N	Y	Y	Y	9	1	9	1	High	Absent	NW	pre
NULL	NULL	43	3.8	0	G3	Y	Y	Y	Y	N	125	0	125	0	High	Present	OW	pre
NULL	NULL	33	0.7	1	G3	N	N	Y	Y	N	91	0	91	0	High	Absent	NW	pre
NULL	NULL	57	1.7	0	G3			Y	N	Y	133	0	133	0	High	NULL	NW	post
NULL	NULL	52	1.2	0				N	Y	N	126	0	126	0	NULL	NULL	NW	post
NULL	NULL	64	0.1	0		N	N	N	Y	N	140	0	140	0	NULL	Absent	NW	post
NULL	NULL	50	1.2	0	G3	Y	Y	Y	Y	N	85	0	85	0	High	Present	NW	pre
NULL	NULL	47	0.9	0	G2	N	N	N	N	Y	80	0	80	0	Low	Absent	NW	pre
NULL	NULL	45	1.3	0	G2	N	N	Y	N	Y	85	0	85	0	Low	Absent	NW	pre
유방암으로 사망	NULL	66	4.5	1	G3	Y	Y	Y	Y	Y	64	1	64	1	High	Present	NW	post
NULL	NULL	62	2.4	0				Y	Y	Y	97	0	97	0	NULL	NULL	NW	post
유방암으로 사망	NULL	67	2.2	4	G2	N	N	Y	Y	Y	68	1	68	1	Low	Absent	NW	pre
NULL	NULL	42	2.9	0	G3	N	N	Y	N	Y	104	0	104	0	High	Absent	NW	pre
NULL	NULL	42	3	0	G3	N	N	Y	Y	Y	134	0	134	0	High	Absent	OW	pre
NULL	NULL	47	2.5	1	G3	Y	Y	N	Y	Y	80	0	80	0	High	Present	NW	pre
NULL	NULL	52	7	1	G3			Y	Y	N	164	0	164	0	High	NULL	OW	post
NULL	NULL	44	0	1				Y	Y	Y	134	0	134	0	NULL	NULL	OW	pre
NULL	NULL	39	2.2	2				N	Y	Y	83	0	83	0	NULL	NULL	OB	pre
유방암으로 사망	NULL	42	3	27	G3	Y	Y	Y	Y	N	14	1	14	1	High	Present	NW	pre
NULL	NULL	48	1.7	3	G2	N	N	Y	Y	Y	82	0	82	0	Low	Absent	OW	pre
NULL	NULL	56	3.6	0	G3	N	N	N	Y	N	26	0	26	0	High	Absent	NW	pre
NULL	NULL	34	0.1	0		N	N	N	N	Y	69	0	69	0	NULL	Absent	NW	pre
NULL	NULL	23	0.1	0		N	N	N	NULL	N	93	0	93	0	NULL	Absent	NW	pre
NULL	NULL	56	2.3	0	G3			Y	Y	N	67	0	67	0	High	NULL	NW	post
유방암으로 사망	brain , LN meta	45	4.8	5	G3	N	N	Y	Y	N	24	1	24	1	High	Absent	NW	pre
NULL	NULL	49	1.3	0	G2	N	N	Y	N	Y	71	0	71	0	Low	Absent	NW	post
NULL	NULL	70	1.2	0	G2	Y	Y	Y	N	Y	80	0	80	0	Low	Present	OW	post
NULL	NULL	53	0.7	2	G2	Y	Y	Y	Y	Y	105	0	105	0	Low	Present	OW	post
NULL	NULL	43	1.6	0	G2	N	N	Y	N	Y	73	0	73	0	Low	Absent	NW	pre
NULL	NULL	43	2	2	G3	Y	Y	N	Y	N	70	0	70	0	High	Present	NW	pre
NULL	NULL	60	0	26				Y	Y	N	72	0	72	0	NULL	NULL	OW	post
유방암으로 사망	NULL	31	7	26	G2	Y	Y	Y	Y	Y	95	1	95	1	Low	Present	NW	pre
NULL	NULL	41	4	24	G3			Y	Y	N	120	0	120	0	High	NULL	NW	pre
NULL	NULL	40	2.5	2	G2	Y	Y	N	Y	Y	80	0	80	0	Low	Present	NW	pre
NULL	NULL	26	1.6	0	G2	N	N	N	Y	N	8	1	8	0	Low	Absent	NW	pre
NULL	NULL	45	1	0	G2	N	N	Y	N	Y	77	0	77	0	Low	Absent	NW	pre
NULL	NULL	69	2.2	1	G3	N	N	N	N	N	71	0	71	0	High	Absent	OW	post
NULL	NULL	51	0	0	G3			Y	Y	Y	71	0	71	0	High	NULL	OW	pre
NULL	NULL	49	1.5	0	G2	N	N	N	N	Y	103	0	103	0	Low	Absent	NW	pre
NULL	NULL	47	1.6	0	G1	N	N	Y	Y	Y	68	0	68	0	Low	Absent	OW	pre
유방암으로 사망	NULL	41	12	17	G3			Y	Y	N	29	1	29	1	High	NULL	OW	pre
NULL	NULL	48	3	0	G2	Y	Y	N	Y	N	107	0	107	0	Low	Present	OB	pre
NULL	NULL	40	1.2	2	G2	N	N	Y	Y	Y	126	0	126	0	Low	Absent	NW	pre
NULL	NULL	47	2.5	3	G3	Y	Y	Y	Y	Y	74	0	74	0	High	Present	NW	pre
NULL	NULL	40	1	19	G3			Y	Y	Y	151	0	151	0	High	NULL	NW	pre
NULL	NULL	57	3	3	G3	N	N	N	Y	N	120	0	120	0	High	Absent	NW	post
NULL	NULL	48	1.5	0	G2	N	N	Y	N	Y	76	0	76	0	Low	Absent	NW	pre
NULL	NULL	45	1.7	0	G2	N	N	Y	Y	N	91	0	91	0	Low	Absent	NW	pre
NULL	NULL	59	8	9	G3	Y	Y	Y	Y	N	117	0	117	0	High	Present	NW	post
NULL	NULL	44	5	5	G2	N	N	N	Y	Y	100	0	100	0	Low	Absent	OW	pre
NULL	NULL	49	1.5	0	G3	N	N	N	Y	N	140	0	140	0	High	Absent	NW	pre
유방암으로 사망	NULL	50	3	0	G3	N	N	N	Y	N	21	1	21	1	High	Absent	NW	post
NULL	NULL	46	0.5	0	G2	Y	Y	Y	Y	Y	87	0	87	0	Low	Present	NW	pre
NULL	NULL	42	1.5	0	G3	N	N	Y	Y	N	79	0	79	0	High	Absent	NW	pre
NULL	NULL	26	1.3	0				Y	N	Y	125	0	125	0	NULL	NULL	LW	pre
NULL	NULL	51	0.7	0	G2	N	N	Y	N	Y	84	0	84	0	Low	Absent	NW	pre
NULL	NULL	41	3.5	2	G2			N	Y	N	170	0	170	0	Low	NULL	OW	pre
유방암 이외 다른 원인으로 사망	stomach cancer	57	0.3	0	G1	Y	Y	N	NULL	NULL	13	1	13	0	Low	Present	NW	post
NULL	NULL	48	2.5	0	G2	N	N	Y	N	Y	47	0	47	0	Low	Absent	NW	pre
NULL	NULL	49	2.2	11	G3	Y	Y	Y	Y	Y	80	0	80	0	High	Present	NW	pre
NULL	NULL	57	2	3	G2	N	N	Y	Y	Y	118	0	118	0	Low	Absent	OB	post
유방암으로 사망	lung ,bone meta	48	4	24	G3	Y	Y	Y	Y	Y	35	1	35	1	High	Present	NW	post
NULL	NULL	41	3	0	G3	N	N	N	Y	N	131	0	131	0	High	Absent	NW	pre
NULL	NULL	59	2	0	G2	N	N	N	Y	N	107	0	107	0	Low	Absent	OW	post
NULL	NULL	45	2	2	G2	N	N	Y	Y	Y	127	0	127	0	Low	Absent	NW	pre
NULL	NULL	44	1.5	0	G1	Y	Y	Y	N	Y	97	0	97	0	Low	Present	NW	pre
NULL	NULL	56	1.3	0	G2	N	N	N	N	Y	125	0	125	0	Low	Absent	LW	post
NULL	NULL	42	5	25		Y	Y	Y	Y	Y	137	0	137	0	NULL	Present	NW	pre
NULL	NULL	44	3	3	G3	Y	N	N	Y	N	78	0	78	0	High	Present	NW	pre
NULL	NULL	56	1.3	0	G2			N	N	Y	127	0	127	0	Low	NULL	NW	post
NULL	NULL	56	3	1	G3	N	N	N	Y	N	93	0	93	0	High	Absent	NW	post
유방암으로 사망	NULL	48	3.2	12	G3	Y	Y	Y	Y	Y	66	1	66	1	High	Present	NW	pre
NULL	NULL	40	1.5	0	G2	N	N	Y	Y	Y	85	0	85	0	Low	Absent	NW	pre
NULL	NULL	56	0.3	0		N	N	Y	N	N	61	0	61	0	NULL	Absent	OW	post
NULL	NULL	68	3.2	0	G2	N	N	N	Y	N	87	0	87	0	Low	Absent	OW	post
NULL	NULL	41	2	1	G2	N	N	Y	Y	Y	138	0	138	0	Low	Absent	NW	pre
NULL	NULL	53	3.2	0	G3	N	N	N	Y	N	112	0	112	0	High	Absent	NW	post
유방암으로 사망	NULL	39	4.5	10	G3	Y	Y	Y	Y	N	62	1	62	1	High	Present	NW	pre
NULL	NULL	44	0.5	0	G2	N	N	N	N	Y	41	0	41	0	Low	Absent	NW	pre
NULL	NULL	43	3	2				N	Y	Y	126	0	126	0	NULL	NULL	NW	pre
NULL	NULL	40	1.6	0				N	N	Y	127	0	127	0	NULL	NULL	NW	pre
NULL	NULL	49	3.4	1	G3	N	N	Y	Y	Y	124	0	124	0	High	Absent	OW	post
NULL	NULL	36	2	1	G3	Y	Y	Y	Y	Y	87	0	87	0	High	Present	NW	pre
NULL	NULL	51	1.7	0	G2	N	N	N	N	Y	76	0	76	0	Low	Absent	NW	pre
NULL	NULL	42	0.6	0				Y	N	Y	76	0	76	0	NULL	NULL	LW	pre
NULL	NULL	60	2	0	G3			N	N	Y	137	0	137	0	High	NULL	OW	NULL
유방암으로 사망	NULL	39	2.7	2	G3			N	Y	Y	106	1	106	1	High	NULL	NW	pre
NULL	NULL	47	5.8	16	G3	Y	Y	Y	Y	Y	72	0	72	0	High	Present	NW	pre
유방암으로 사망	NULL	56	5.5	11	G3	Y	Y	Y	Y	N	14	1	14	1	High	Present	NW	post
NULL	NULL	46	1.5	0	G1	N	N	Y	N	Y	70	0	70	0	Low	Absent	OW	pre
NULL	NULL	55	2.2	0	G3	N	N	N	Y	N	127	0	127	0	High	Absent	NW	post
NULL	NULL	44	0.1	0	G3	N	N	N	Y	N	126	0	126	0	High	Absent	OW	pre
NULL	NULL	37	0.15	0	G2			N	N	Y	125	0	125	0	Low	NULL	LW	pre
NULL	NULL	33	2.2	0	G3	N	N	Y	Y	N	130	0	130	0	High	Absent	NW	pre
NULL	NULL	49	3.8	0	G2			N	Y	N	127	0	127	0	Low	NULL	NW	pre
NULL	NULL	47	1.2	0	G1	N	N	N	N	Y	78	0	78	0	Low	Absent	OW	pre
NULL	NULL	35	1.2	0	G2			N	N	N	133	0	133	0	Low	NULL	NW	pre
NULL	NULL	42	0.2	0		N	N	N	N	Y	128	0	128	0	NULL	Absent	NW	pre
NULL	NULL	50	1	2	G2	N	N	Y	Y	Y	80	0	80	0	Low	Absent	OW	post
NULL	NULL	49	0.7	0	G1	N	N	Y	N	Y	120	0	120	0	Low	Absent	NW	post
유방암으로 사망	NULL	62	2	0	G3	Y	Y	Y	Y	Y	80	1	80	1	High	Present	NW	post
NULL	NULL	62	0.2	0	G2	N	N	Y	N	Y	99	0	99	0	Low	Absent	OW	post
NULL	NULL	62	0.1	0	G2	N	N	N	Y	N	76	0	76	0	Low	Absent	NW	post
NULL	NULL	40	1	0	G2	N	N	Y	N	Y	30	0	30	0	Low	Absent	NW	pre
유방암으로 사망	NULL	74	1.5	2	G3	N	N	N	N	Y	60	1	60	1	High	Absent	OB	pre
NULL	NULL	70	2	0	G2	N	N	Y	N	Y	100	0	100	0	Low	Absent	OW	post
NULL	NULL	45	2.3	0	G3	N	N	Y	Y	N	72	0	72	0	High	Absent	OW	pre
NULL	NULL	48	1	0	G3			Y	NULL	Y	77	0	77	0	High	NULL	NW	pre
NULL	NULL	46	4	19	G3	Y	Y	Y	Y	N	80	0	80	0	High	Present	OW	pre
NULL	NULL	45	3	0	G3	Y	Y	Y	Y	Y	74	0	74	0	High	Present	NW	pre
NULL	NULL	50	1.1	0	G2	N	N	Y	Y	Y	75	0	75	0	Low	Absent	NW	pre
NULL	NULL	38	9.3	0	G2			N	NULL	NULL	135	0	135	0	Low	NULL	NW	pre
유방암으로 사망	NULL	44	1.9	2	G3	N	N	N	N	N	43	1	43	1	High	Absent	OW	pre
NULL	NULL	44	1.6	0	G2	Y	Y	Y	N	Y	83	0	83	0	Low	Present	NW	pre
유방암으로 사망	NULL	48	1	0	G3			Y	N	Y	13	1	13	1	High	NULL	NW	post
NULL	NULL	48	2	0		N	N	Y	Y	N	13	0	13	0	NULL	Absent	OW	pre
유방암으로 사망	NULL	36	2.5	2	G2	Y	Y	Y	Y	Y	93	1	93	1	Low	Present	OW	pre
NULL	NULL	64	2.8	20	G3	Y	Y	Y	Y	N	82	0	82	0	High	Present	OB	post
NULL	NULL	53	4.5	8	G2	N	N	Y	Y	Y	96	0	96	0	Low	Absent	OW	post
NULL	NULL	49	1.2	0	G1	N	N	Y	N	Y	140	0	140	0	Low	Absent	NW	pre
유방암으로 사망	NULL	48	4.7	1	G2	N	N	N	Y	N	89	1	89	1	Low	Absent	OW	pre
NULL	NULL	40	2.8	2	G3	Y	Y	N	Y	Y	138	0	138	0	High	Present	OW	pre
NULL	NULL	43	1.8	0	G2	N	N	Y	Y	Y	137	0	137	0	Low	Absent	NW	pre
NULL	NULL	44	5.5	12	G3	Y	Y	Y	Y	N	94	0	94	0	High	Present	NW	pre
NULL	NULL	42	1.2	0	G1	N	N	Y	N	Y	94	0	94	0	Low	Absent	NW	pre
NULL	NULL	27	1.3	0	G2	N	N	Y	N	Y	108	0	108	0	Low	Absent	NW	pre
NULL	NULL	40	2.7	3	G3	Y	Y	N	Y	Y	70	0	70	0	High	Present	NW	pre
NULL	NULL	50	5.5	4	G3	Y	Y	Y	Y	N	112	0	112	0	High	Present	OW	pre
NULL	NULL	58	1.8	0	G3	N	N	Y	N	Y	109	0	109	0	High	Absent	OW	post
NULL	NULL	56	2.1	3	G2	Y	Y	Y	Y	Y	86	0	86	0	Low	Present	NW	post
NULL	NULL	61	3.2	4	G2	N	N	Y	Y	Y	130	0	130	0	Low	Absent	OW	post
유방암으로 사망	NULL	30	2.5	2	G3	N	N	N	Y	N	32	1	32	1	High	Absent	NW	pre
Unknown	NULL	75	4.2	0	G2	N	N	N	N	N	49	1	49	1	Low	Absent	OW	post
NULL	NULL	39	1	0	G2	N	N	Y	Y	Y	78	0	78	0	Low	Absent	OW	pre
NULL	NULL	47	0.7	0	G1	N	N	Y	N	Y	84	0	84	0	Low	Absent	NW	pre
유방암으로 사망	NULL	39	1.7	1	G2	N	N	Y	Y	Y	114	1	114	1	Low	Absent	OW	pre
NULL	NULL	46	0.1	0	G3			N	N	Y	90	0	90	0	High	NULL	NW	pre
NULL	NULL	42	2.1	2	G3	Y	Y	N	Y	N	83	0	83	0	High	Present	NW	pre
유방암으로 사망	NULL	62	2	2	G3	N	N	N	Y	Y	62	1	62	1	High	Absent	OW	post
유방암으로 사망	NULL	41	1.1	9	G3			Y	Y	N	19	1	19	1	High	NULL	LW	pre
유방암으로 사망	NULL	44	8.5	10	G3			Y	Y	N	22	1	22	1	High	NULL	OW	pre
NULL	NULL	33	3	0	G2	Y	Y	Y	Y	N	116	0	116	0	Low	Present	OB	pre
NULL	NULL	54	2.3	0	G3	N	N	Y	Y	N	107	0	107	0	High	Absent	NW	post
NULL	NULL	37	2.2	0				Y	Y	N	134	0	134	0	NULL	NULL	NW	pre
NULL	NULL	33	6	15				Y	Y	Y	153	0	153	0	NULL	NULL	OW	pre
NULL	NULL	46	2.5	0	G3	N	N	N	Y	Y	130	0	130	0	High	Absent	OW	pre
NULL	NULL	49	2.5	3	G2	N	N	Y	Y	Y	81	0	81	0	Low	Absent	OW	pre
NULL	NULL	55	1.6	1	G3	N	N	Y	Y	N	69	0	69	0	High	Absent	NW	post
NULL	NULL	33	2	0	G3			N	Y	N	125	0	125	0	High	NULL	LW	pre
NULL	NULL	52	1.3	0	G2	N	N	N	N	Y	99	0	99	0	Low	Absent	OW	pre
NULL	NULL	73	3	0	G3	N	N	Y	Y	Y	79	0	79	0	High	Absent	NW	post
NULL	NULL	46	10	3	G2	Y	Y	Y	Y	Y	79	0	79	0	Low	Present	NW	pre
NULL	NULL	51	1.2	0	G2	N	N	Y	N	Y	112	0	112	0	Low	Absent	NW	pre
NULL	NULL	48	1.3	1	G2	Y	Y	N	Y	Y	96	0	96	0	Low	Present	OW	pre
유방암으로 사망	NULL	41	4.2	0	G3	N	N	N	Y	Y	47	1	47	1	High	Absent	NW	pre
NULL	NULL	56	2	0	G2	N	N	N	Y	Y	125	0	125	0	Low	Absent	OW	post
NULL	NULL	33	1.8	0	G3			Y	Y	N	129	0	129	0	High	NULL	NW	pre
NULL	NULL	41	3	1	G2	Y	Y	N	Y	Y	93	0	93	0	Low	Present	NW	pre
유방암으로 사망	NULL	67	3	5	G2			N	N	Y	124	1	124	1	Low	NULL	NW	post
NULL	NULL	61	3.9	1	G3	N	N	N	Y	Y	77	0	77	0	High	Absent	OW	post
NULL	NULL	48	0.1	0	G2	N	N	N	Y	N	78	0	78	0	Low	Absent	NW	pre
NULL	NULL	40	3.5	6	G3			Y	Y	Y	150	0	150	0	High	NULL	OW	pre
NULL	NULL	51	1.1	0	G1	N	N	Y	N	Y	89	0	89	0	Low	Absent	NW	pre
NULL	NULL	49	2.8	0	G2	N	N	Y	Y	Y	110	0	110	0	Low	Absent	OW	pre
유방암으로 사망	lung,LN,bone,brain meta	56	2.7	2	G2	Y	Y	N	Y	Y	57	1	57	1	Low	Present	OW	pre
NULL	NULL	71	6.8	6	G3	Y	Y	Y	Y	N	61	0	61	0	High	Present	OW	post
NULL	NULL	39	2.5	0	G3	N	N	N	Y	N	97	0	97	0	High	Absent	NW	pre
NULL	NULL	33	4	0	G2			N	Y	Y	123	0	123	0	Low	NULL	NW	pre
NULL	NULL	48	2	1	G3	Y	Y	N	Y	Y	86	0	86	0	High	Present	OW	pre
NULL	NULL	70	2.5	5	G2	Y	Y	Y	Y	Y	139	0	139	0	Low	Present	OW	post
NULL	NULL	58	1	2	G3	Y	Y	Y	Y	N	122	0	122	0	High	Present	NW	post
NULL	NULL	44	2	0	G2	N	N	N	Y	Y	117	0	117	0	Low	Absent	NW	post
NULL	NULL	68	7	0	G2	N	N	Y	Y	N	102	0	102	0	Low	Absent	NW	post
NULL	NULL	54	2.5	2	G3	N	N	N	NULL	N	118	0	118	0	High	Absent	NW	post
NULL	NULL	59	1.4	0	G2	N	N	N	Y	N	140	0	140	0	Low	Absent	NW	post
NULL	NULL	43	1.3	0	G2	Y	Y	Y	N	Y	126	0	126	0	Low	Present	OW	pre
유방암으로 사망	NULL	49	1.1	0	G2	Y	Y	Y	Y	N	56	1	56	1	Low	Present	NW	pre
NULL	NULL	51	3.4	0	G3	N	N	Y	Y	N	45	0	45	0	High	Absent	NW	post
NULL	NULL	46	4.5	1	G2	N	N	N	Y	Y	78	0	78	0	Low	Absent	OB	pre
NULL	NULL	59	1	2	G1	N	N	Y	Y	Y	72	0	72	0	Low	Absent	OW	post
NULL	NULL	45	3.2	1	G3	Y	Y	Y	Y	N	92	0	92	0	High	Present	NW	pre
NULL	NULL	49	2	2	G1	N	N	Y	Y	Y	125	0	125	0	Low	Absent	NW	pre
유방암 이외 다른 원인으로 사망	pancreatic head ca. c pertoneal carcinomatosis	68	2.5	5	G3	Y	Y	Y	Y	N	17	1	17	0	High	Present	NW	post
NULL	NULL	52	0.7	0	G2	N	N	Y	N	Y	72	0	72	0	Low	Absent	NW	post
NULL	NULL	41	0.7	0	G3	N	N	Y	Y	N	103	0	103	0	High	Absent	LW	pre
NULL	NULL	44	1.8	1	G2	N	N	N	Y	Y	72	0	72	0	Low	Absent	NW	pre
NULL	NULL	56	1.2	0	G2	N	N	Y	N	Y	105	0	105	0	Low	Absent	NW	post
NULL	NULL	43	10.5	3	G2			Y	Y	Y	29	0	29	0	Low	NULL	OB	pre
NULL	NULL	49	1.6	2	G2	Y	Y	N	Y	Y	76	0	76	0	Low	Present	NW	pre
NULL	NULL	63	1.5	0	G2	N	N	Y	N	Y	77	0	77	0	Low	Absent	NW	post
NULL	NULL	45	6	0	G3			N	N	Y	169	0	169	0	High	NULL	OW	post
NULL	NULL	56	1	0	G3	N	N	Y	N	Y	69	0	69	0	High	Absent	NW	post
NULL	NULL	34	3	0	G2			N	N	Y	129	0	129	0	Low	NULL	NW	pre
NULL	NULL	41	2.2	0	G2	N	N	Y	Y	Y	138	0	138	0	Low	Absent	NW	pre
NULL	NULL	53	1.8	0	G2	N	N	N	N	Y	105	0	105	0	Low	Absent	OW	post
유방암으로 사망	NULL	53	1.7	0	G2	N	N	Y	N	Y	58	1	58	1	Low	Absent	NW	post
NULL	NULL	46	2.5	2	G2	N	N	Y	Y	Y	80	0	80	0	Low	Absent	OW	pre
유방암으로 사망	Multiple bone & liver metastasis	45	3	4				N	Y	Y	194	1	194	1	NULL	NULL	NW	pre
NULL	NULL	44	1.2	0		N	N	Y	Y	N	124	0	124	0	NULL	Absent	NW	pre
NULL	NULL	48	3.7	0	G3	N	N	Y	Y	N	90	0	90	0	High	Absent	NW	pre
NULL	NULL	55	1.1	0	G2	N	N	Y	Y	N	93	0	93	0	Low	Absent	LW	post
NULL	NULL	45	1.8	2	G2	N	N	Y	Y	Y	84	0	84	0	Low	Absent	NW	pre
NULL	NULL	53	1.2	1	G2	N	N	Y	Y	Y	72	0	72	0	Low	Absent	NW	pre
유방암으로 사망	NULL	42	10	13	G2	Y	Y	Y	Y	Y	47	1	47	1	Low	Present	OW	post
NULL	NULL	45	1.5	0	G3	N	N	N	Y	N	138	0	138	0	High	Absent	NW	pre
NULL	NULL	62	2	0	G2	N	N	Y	N	Y	74	0	74	0	Low	Absent	OW	pre
유방암 이외 다른 원인으로 사망	lung ca	55	1	0				Y	N	Y	153	1	153	0	NULL	NULL	OW	post
NULL	NULL	40	3	1	G3			N	Y	Y	122	0	122	0	High	NULL	NW	pre
NULL	NULL	47	0.5	1	G2	N	N	Y	Y	Y	115	0	115	0	Low	Absent	NW	pre
NULL	NULL	47	4.8	0	G3	N	N	N	N	Y	86	0	86	0	High	Absent	NW	pre
NULL	NULL	44	1	0	G2	N	N	Y	N	Y	58	0	58	0	Low	Absent	NW	pre
NULL	NULL	73	1.3	3	G2	Y	Y	N	Y	Y	99	0	99	0	Low	Present	NW	post
NULL	NULL	53	5.7	1	G2	N	N	Y	Y	Y	64	0	64	0	Low	Absent	NW	post
NULL	NULL	42	2.1	0	G2	N	N	N	N	Y	78	0	78	0	Low	Absent	NW	pre
NULL	NULL	45	2.2	2	G2			Y	Y	Y	127	0	127	0	Low	NULL	NW	pre
NULL	NULL	35	2.5	8	G3	N	N	Y	Y	N	89	0	89	0	High	Absent	OW	pre
NULL	NULL	52	4	0	G2			Y	Y	Y	94	0	94	0	Low	NULL	OW	pre
NULL	NULL	32	0.3	0	G2	N	N	N	N	Y	77	0	77	0	Low	Absent	NW	pre
NULL	NULL	49	5	0				N	Y	N	126	0	126	0	NULL	NULL	NW	pre
NULL	NULL	67	3	5	G2	Y	Y	Y	Y	Y	109	0	109	0	Low	Present	NW	post
NULL	NULL	45	2.8	0	G3	Y	Y	Y	N	Y	44	0	44	0	High	Present	NW	pre
NULL	NULL	46	3	10	G2	N	N	Y	Y	Y	105	0	105	0	Low	Absent	NW	pre
NULL	NULL	39	0	0				NULL	NULL	NULL	10	0	10	0	NULL	NULL	LW	pre
유방암으로 사망	NULL	39	2.5	8	G3	Y	Y	Y	Y	Y	37	1	37	1	High	Present	OW	pre
NULL	NULL	56	2	0	G2	N	N	N	N	Y	118	0	118	0	Low	Absent	OW	post
NULL	NULL	75	1.2	7	G3	N	N	Y	N	Y	117	0	117	0	High	Absent	NW	NULL
NULL	NULL	39	2.2	0	G2	Y	Y	N	N	Y	68	0	68	0	Low	Present	NW	pre
유방암으로 사망	NULL	43	7.5	19		Y	Y	Y	Y	N	42	1	42	1	NULL	Present	OW	pre
NULL	NULL	67	0	21				Y	Y	N	91	0	91	0	NULL	NULL	NW	post
NULL	NULL	52	1	0	G2			Y	N	Y	131	0	131	0	Low	NULL	NW	post
NULL	NULL	53	1	0		N	N	Y	NULL	Y	142	0	142	0	NULL	Absent	OW	pre
NULL	NULL	71	2.2	0	G2	N	N	N	N	Y	95	0	95	0	Low	Absent	NW	post
NULL	NULL	44	0.7	0	G2	N	N	N	N	Y	70	0	70	0	Low	Absent	OW	pre
NULL	NULL	48	3	1	G2	N	N	Y	Y	Y	81	0	81	0	Low	Absent	OW	pre
NULL	NULL	51	4	6	G2	Y	Y	Y	Y	Y	118	0	118	0	Low	Present	NW	post
NULL	NULL	42	2.2	0	G1	N	N	Y	N	Y	76	0	76	0	Low	Absent	NW	pre
NULL	NULL	62	2.7	0	G3	N	N	Y	Y	N	76	0	76	0	High	Absent	NW	post
NULL	NULL	55	3	8	G2	Y	Y	Y	Y	N	101	0	101	0	Low	Present	NW	post
NULL	NULL	42	4	7	G3	Y	Y	Y	Y	Y	103	0	103	0	High	Present	OW	pre
NULL	NULL	60	2	0	G3			N	N	Y	137	0	137	0	High	NULL	NW	post
NULL	NULL	50	4	1	G3	Y	Y	N	Y	N	136	0	136	0	High	Present	NW	pre
NULL	NULL	63	3	2	G3	N	N	N	Y	Y	93	0	93	0	High	Absent	NW	pre
NULL	NULL	47	3.1	1	G3	Y	Y	Y	Y	N	103	0	103	0	High	Present	NW	pre
NULL	NULL	47	2	0	G3			N	Y	Y	121	0	121	0	High	NULL	OW	pre
NULL	NULL	33	2.2	0	G2	N	N	Y	Y	Y	93	0	93	0	Low	Absent	NW	pre
NULL	NULL	49	4.3	1	G2	N	N	N	Y	N	72	0	72	0	Low	Absent	NW	post
NULL	NULL	41	3.7	0	G3			Y	Y	N	75	0	75	0	High	NULL	NW	pre
NULL	NULL	52	1.4	0	G3	N	N	Y	Y	Y	80	0	80	0	High	Absent	NW	post
NULL	NULL	68	2.1	3	G1	N	N	Y	Y	Y	140	0	140	0	Low	Absent	OW	post
NULL	NULL	29	1.2	0	G3	N	N	Y	Y	N	135	0	135	0	High	Absent	NW	pre
NULL	NULL	48	1.2	0	G2	Y	Y	Y	N	Y	78	0	78	0	Low	Present	NW	pre
NULL	NULL	44	1.5	1	G2			Y	Y	Y	136	0	136	0	Low	NULL	NW	pre
NULL	NULL	49	1.8	9	G3	N	N	Y	Y	N	119	0	119	0	High	Absent	NW	pre
NULL	NULL	53	4.5	4	G3	N	N	Y	Y	Y	97	0	97	0	High	Absent	NW	post
NULL	NULL	40	2.3	2	G1			N	Y	Y	151	0	151	0	Low	NULL	OW	pre
NULL	NULL	35	1.5	12	G2	Y	Y	Y	Y	N	118	0	118	0	Low	Present	NW	pre
NULL	NULL	40	1.5	4	G2	Y	Y	Y	Y	Y	82	0	82	0	Low	Present	OW	pre
유방암으로 사망	NULL	59	3.2	26	G3	Y	Y	Y	Y	Y	74	1	74	1	High	Present	OW	post
NULL	NULL	51	3	4	G3	Y	Y	Y	Y	N	99	0	99	0	High	Present	OW	pre
NULL	NULL	54	1.1	0	G2	N	N	Y	Y	Y	141	0	141	0	Low	Absent	NW	pre
유방암으로 사망	NULL	46	2.7	0	G3	N	N	N	Y	N	35	1	35	1	High	Absent	NW	pre
NULL	NULL	50	1.5	0		N	N	Y	N	Y	98	0	98	0	NULL	Absent	NW	pre
NULL	NULL	35	2.2	0	G3			Y	Y	N	169	0	169	0	High	NULL	OW	pre
NULL	NULL	63	0.8	1	G2	N	N	Y	Y	Y	105	0	105	0	Low	Absent	NW	post
NULL	NULL	44	2	1	G3	Y	Y	Y	Y	Y	70	0	70	0	High	Present	NW	pre
NULL	NULL	59	2.9	0	G3	N	N	Y	Y	Y	79	0	79	0	High	Absent	OW	post
NULL	NULL	45	1.7	2	G3	Y	Y	Y	Y	N	104	0	104	0	High	Present	OW	pre
NULL	NULL	49	3.3	3	G2			N	Y	Y	121	1	121	1	Low	NULL	NW	pre
NULL	NULL	43	2	0	G3			N	Y	Y	141	0	141	0	High	NULL	NW	pre
유방암으로 사망	NULL	54	7.5	16	G3	Y	Y	Y	Y	N	71	1	71	1	High	Present	NW	post
NULL	NULL	57	3.3	1	G2	N	N	N	Y	N	77	0	77	0	Low	Absent	NW	post
NULL	NULL	58	3	0	G3	N	N	N	Y	N	113	0	113	0	High	Absent	NW	post
NULL	NULL	37	1.5	0	G3	N	N	Y	Y	N	88	0	88	0	High	Absent	NW	pre
NULL	NULL	39	2.8	0	G3	Y	Y	Y	Y	Y	107	0	107	0	High	Present	NW	pre
NULL	NULL	42	1.2	0	G2	N	N	Y	N	Y	88	0	88	0	Low	Absent	NW	pre
유방암으로 사망	NULL	55	3	23	G3			N	Y	Y	44	1	44	1	High	NULL	OW	post
NULL	NULL	39	1	0	G2	N	N	N	N	Y	82	0	82	0	Low	Absent	NW	pre
유방암으로 사망	NULL	55	0.7	0		N	N	N	Y	N	71	1	71	1	NULL	Absent	LW	post
유방암으로 사망	NULL	53	9	19	G2	Y	Y	Y	Y	Y	72	1	72	1	Low	Present	NW	pre
NULL	NULL	62	5	0	G2			N	N	Y	168	0	168	0	Low	NULL	NW	post
NULL	NULL	58	2.6	1	G2	N	N	N	Y	Y	70	0	70	0	Low	Absent	OW	post
NULL	NULL	39	3.9	4	G2	N	N	Y	Y	Y	120	0	120	0	Low	Absent	NW	pre
유방암 이외 다른 원인으로 사망	Lung ca	63	1.3	0	G1	N	N	Y	N	Y	29	1	29	0	Low	Absent	NW	post
NULL	NULL	43	3.5	1	G2	N	N	Y	Y	Y	71	0	71	0	Low	Absent	NW	pre
NULL	NULL	32	1.7	10	G3	Y	Y	Y	Y	Y	101	0	101	0	High	Present	NW	NULL
NULL	NULL	46	1.5	0	G2			N	Y	Y	80	1	80	0	Low	NULL	NW	pre
NULL	NULL	45	3	26	G3	Y	Y	Y	Y	Y	118	0	118	0	High	Present	NW	pre
NULL	NULL	55	4.2	0		N	N	N	Y	Y	129	0	129	0	NULL	Absent	NW	post
NULL	NULL	50	1.2	0	G1			Y	N	N	130	0	130	0	Low	NULL	NW	pre
NULL	NULL	43	1.7	1	G2	Y	Y	Y	Y	Y	93	0	93	0	Low	Present	OW	pre
유방암으로 사망	NULL	39	3.5	1	G2	N	N	N	Y	Y	87	1	87	1	Low	Absent	NW	pre
NULL	NULL	47	7	0	GX			Y	Y	Y	80	0	80	0	NULL	NULL	NW	pre
NULL	NULL	47	2	0	G2	Y	Y	N	Y	Y	98	0	98	0	Low	Present	NW	pre
NULL	NULL	45	3	5	G3	N	N	Y	Y	Y	65	0	65	0	High	Absent	NW	pre
NULL	NULL	59	0.1	0	G3	N	N	N	Y	N	73	0	73	0	High	Absent	NW	post
NULL	NULL	42	1.8	0	G1	N	N	Y	N	Y	73	0	73	0	Low	Absent	NW	pre
NULL	NULL	47	1.7	0	G2	N	N	Y	N	Y	119	0	119	0	Low	Absent	NW	pre
NULL	NULL	48	0.7	0	G2	Y	Y	N	NULL	NULL	99	0	99	0	Low	Present	NW	pre
NULL	NULL	40	2.2	15	G2	N	N	Y	Y	Y	100	0	100	0	Low	Absent	NW	pre
유방암 이외 다른 원인으로 사망	Rt MCA infarction - embolic	57	12	1	G3	Y	Y	Y	Y	N	15	1	15	0	High	Present	NW	post
NULL	NULL	44	2	0	G3	Y	Y	Y	Y	N	119	0	119	0	High	Present	NW	pre
NULL	NULL	48	1	7	G2	Y	Y	N	Y	Y	121	0	121	0	Low	Present	NW	post
NULL	NULL	49	1.9	0	G2	N	N	Y	N	Y	80	0	80	0	Low	Absent	NW	pre
NULL	NULL	46	1.8	4	G2	N	N	Y	Y	Y	103	0	103	0	Low	Absent	OW	pre
NULL	NULL	42	3	5	G2			N	Y	Y	139	0	139	0	Low	NULL	NW	pre
NULL	NULL	48	2.5	4	G2	Y	Y	Y	Y	Y	77	0	77	0	Low	Present	NW	pre
NULL	NULL	45	0.7	0	G2	N	N	Y	N	Y	80	0	80	0	Low	Absent	LW	pre
NULL	NULL	41	1.8	1	G2		N	N	Y	Y	69	0	69	0	Low	NULL	NW	pre
NULL	NULL	61	1.2	0	G2	N	N	Y	N	Y	89	0	89	0	Low	Absent	OW	post
NULL	NULL	46	2	1	G3			N	Y	Y	138	0	138	0	High	NULL	NW	pre
NULL	NULL	50	9	NULL	G3	Y	Y	Y	Y	Y	87	0	87	0	High	Present	NW	pre
NULL	NULL	38	3.3	0	G2	N	N	Y	N	Y	70	0	70	0	Low	Absent	OB	pre
NULL	NULL	45	2.5	1	G2	Y	Y	Y	Y	N	89	0	89	0	Low	Present	NW	post
NULL	NULL	52	1.2	0	G2	N	N	Y	N	Y	114	0	114	0	Low	Absent	LW	post
NULL	NULL	34	1.5	1	G3	N	N	Y	Y	Y	104	0	104	0	High	Absent	OW	pre
유방암으로 사망	NULL	34	6	3	G3			N	Y	Y	74	1	74	1	High	NULL	NW	pre
NULL	NULL	55	2.1	0	G3	N	N	Y	Y	N	72	0	72	0	High	Absent	OW	post
NULL	NULL	37	1	0	G3			N	N	Y	171	0	171	0	High	NULL	NW	pre
유방암으로 사망	NULL	47	3.5	13	G3	N	N	Y	Y	Y	77	1	77	1	High	Absent	NW	pre
NULL	NULL	39	1.2	3	G3	Y	Y	Y	Y	Y	108	0	108	0	High	Present	NW	pre
NULL	NULL	48	5	10	G3	N	N	Y	Y	Y	80	0	80	0	High	Absent	NW	pre
NULL	NULL	47	1.5	0	G1	N	N	Y	N	Y	108	0	108	0	Low	Absent	OW	post
유방암으로 사망	NULL	42	1.8	0	G2			N	N	Y	62	1	62	1	Low	NULL	OW	pre
NULL	NULL	54	1.5	0	G3			N	Y	N	120	0	120	0	High	NULL	NW	post
NULL	NULL	33	0.1	0	G3			Y	Y	N	110	0	110	0	High	NULL	OW	pre
NULL	NULL	32	1.37	0				Y	N	Y	97	0	97	0	NULL	NULL	NW	pre
NULL	NULL	49	2.5	0	G3	N	N	N	Y	N	113	0	113	0	High	Absent	OW	pre
유방암으로 사망	NULL	39	9	2	G2	N	N	Y	Y	Y	76	1	76	1	Low	Absent	OW	pre
NULL	NULL	57	1	0	G2	N	N	Y	N	Y	78	0	78	0	Low	Absent	NW	post
유방암 이외 다른 원인으로 사망	위암의 전이	49	1	0	G3			N	N	N	19	1	19	0	High	NULL	OB	pre
유방암으로 사망	NULL	54	5	18	G3	Y	N	Y	Y	N	18	1	18	1	High	Present	NW	post
NULL	NULL	49	0.7	0				N	N	Y	127	0	127	0	NULL	NULL	NW	post
NULL	NULL	48	4	3	G2	Y	Y	N	Y	Y	143	0	143	0	Low	Present	NW	pre
NULL	NULL	50	3.8	1	G2	N	N	N	Y	Y	128	0	128	0	Low	Absent	NW	post
NULL	NULL	58	1.5	0	G2	N	N	N	Y	Y	129	0	129	0	Low	Absent	OW	post
NULL	NULL	42	1.8	0	G2	N	N	Y	Y	Y	76	0	76	0	Low	Absent	NW	pre
유방암으로 사망	NULL	43	6	14	G3	Y	Y	Y	Y	Y	44	1	44	1	High	Present	OW	pre
NULL	NULL	50	4	0				N	N	Y	126	0	126	0	NULL	NULL	OW	post
NULL	NULL	50	1.5	1	G2	Y	Y	Y	Y	Y	73	0	73	0	Low	Present	OW	pre
NULL	NULL	60	2.5	1	G3	Y	Y	N	Y	N	125	0	125	0	High	Present	NW	post
NULL	NULL	61	4.5	9	G3	N	N	Y	Y	N	130	0	130	0	High	Absent	OW	post
NULL	NULL	40	0.2	0	G3	N	N	N	N	N	39	0	39	0	High	Absent	NW	pre
NULL	NULL	64	1.7	1	G2			Y	Y	Y	79	0	79	0	Low	NULL	OW	post
NULL	NULL	45	7	11	G2	N	N	Y	Y	Y	91	0	91	0	Low	Absent	OW	pre
NULL	NULL	44	0.5	2	G2	N	N	N	Y	Y	122	0	122	0	Low	Absent	OW	pre
NULL	NULL	55	1.3	0	G2	N	N	N	N	Y	73	0	73	0	Low	Absent	NW	post
유방암으로 사망	NULL	40	3	2	G3	N	N	N	Y	N	26	1	26	1	High	Absent	OW	pre
NULL	NULL	55	2.5	0				Y	Y	N	140	0	140	0	NULL	NULL	OW	post
NULL	NULL	56	1.1	0	G3	N	N	Y	Y	N	75	0	75	0	High	Absent	OW	post
NULL	NULL	76	2.8	0	G3	N	N	N	Y	N	81	0	81	0	High	Absent	OW	post
NULL	NULL	59	4	0	G3	N	N	Y	Y	N	97	0	97	0	High	Absent	OB	post
NULL	NULL	53	2.6	9	G2	N	N	NULL	NULL	NULL	83	0	83	0	Low	Absent	NW	pre
NULL	NULL	45	0.8	1	G1	N	N	N	Y	Y	83	0	83	0	Low	Absent	NW	pre
NULL	NULL	39	4.8	0	G2	N	N	N	N	Y	99	0	99	0	Low	Absent	NW	pre
NULL	NULL	58	1	1	G2	N	N	Y	Y	Y	109	0	109	0	Low	Absent	NW	post
NULL	NULL	52	0.6	8	G2	N	N	Y	Y	Y	79	0	79	0	Low	Absent	NW	post
NULL	NULL	50	2	0	G2	N	N	Y	N	Y	77	0	77	0	Low	Absent	NW	pre
NULL	NULL	38	2.5	0	G2			N	Y	N	131	0	131	0	Low	NULL	NW	pre
유방암으로 사망	NULL	58	1.8	0	G3	N	N	Y	Y	N	22	1	22	1	High	Absent	OW	post
NULL	NULL	70	2.8	0	G3	N	N	N	Y	N	75	0	75	0	High	Absent	OB	post
NULL	NULL	50	2.1	2	G2	N	N	Y	Y	Y	87	0	87	0	Low	Absent	OW	pre
NULL	NULL	38	0.1	0	G3			Y	N	Y	127	0	127	0	High	NULL	NW	pre
NULL	NULL	36	0.2	0	G2	N	N	N	N	Y	38	0	38	0	Low	Absent	NW	pre
NULL	NULL	58	2.7	0	G3	N	N	Y	Y	Y	55	0	55	0	High	Absent	OW	post
Unknown	NULL	60	3	0				N	N	N	65	1	65	0	NULL	NULL	OW	post
NULL	NULL	44	2.2	0	G3	N	N	N	N	Y	83	0	83	0	High	Absent	NW	pre
NULL	NULL	45	4	0	G3	N	N	N	Y	Y	87	0	87	0	High	Absent	NW	pre
NULL	NULL	41	4.5	2	G2	Y	Y	N	Y	Y	113	0	113	0	Low	Present	NW	pre
NULL	NULL	48	1.5	0	G2	N	N	Y	Y	Y	140	0	140	0	Low	Absent	NW	pre
NULL	NULL	50	1.5	0	G3	N	N	N	Y	N	76	0	76	0	High	Absent	NW	post
NULL	NULL	32	4.1	0	G2	N	N	Y	Y	N	71	0	71	0	Low	Absent	NW	pre
NULL	NULL	49	2.2	0	G3	N	N	Y	Y	N	84	0	84	0	High	Absent	NW	pre
NULL	NULL	41	3.4	0	G2	N	N	Y	Y	Y	68	0	68	0	Low	Absent	NW	pre
NULL	NULL	47	5.3	2	G1	Y	N	Y	Y	Y	138	0	138	0	Low	Present	NW	pre
NULL	NULL	49	2	1	G2	N	N	Y	Y	Y	76	0	76	0	Low	Absent	NW	pre
NULL	NULL	36	0.6	0	G1	N	N	Y	N	Y	112	0	112	0	Low	Absent	NW	pre
NULL	NULL	48	1.8	0	G3	N	N	Y	Y	Y	80	0	80	0	High	Absent	OW	pre
NULL	NULL	57	1.2	0	G2	N	N	Y	N	Y	69	0	69	0	Low	Absent	NW	post
NULL	NULL	31	2.7	0	G2	N	N	Y	Y	Y	111	0	111	0	Low	Absent	OW	pre
NULL	NULL	53	0.4	0	G2	N	N	Y	N	Y	77	0	77	0	Low	Absent	OW	post
Unknown	NULL	51	2.5	19	G3	N	N	Y	Y	Y	81	1	81	0	High	Absent	NW	pre
NULL	NULL	52	0.8	0	G2	N	N	Y	N	Y	108	0	108	0	Low	Absent	NW	pre
NULL	NULL	45	2.2	0	G2	N	N	N	Y	Y	116	0	116	0	Low	Absent	OW	pre
NULL	NULL	56	4.7	1				N	Y	Y	101	0	101	0	NULL	NULL	NW	post
NULL	NULL	27	2.2	7	G3	N	N	Y	Y	N	107	0	107	0	High	Absent	NW	pre
NULL	NULL	58	2.4	0	G2			N	N	Y	121	0	121	0	Low	NULL	NW	post
NULL	NULL	57	5.2	0	G3	N	N	Y	Y	Y	78	0	78	0	High	Absent	NW	post
NULL	NULL	46	13	14	G3	Y	Y	Y	Y	Y	93	0	93	0	High	Present	OW	pre
NULL	NULL	48	2.6	4	G2	N	N	Y	Y	Y	94	0	94	0	Low	Absent	NW	pre
NULL	NULL	47	0.1	0	G2	N	N	N	N	Y	109	0	109	0	Low	Absent	NW	pre
NULL	NULL	51	2.1	0	G3	N	N	Y	Y	N	64	1	64	1	High	Absent	OW	pre
NULL	NULL	49	0.1	0	G2	N	N	N	N	Y	83	0	83	0	Low	Absent	NW	pre
NULL	NULL	50	2.1	0	G2	N	N	Y	N	Y	85	0	85	0	Low	Absent	NW	pre
NULL	NULL	43	3.2	3	G3	Y	Y	N	Y	Y	86	0	86	0	High	Present	NW	pre
NULL	NULL	62	2	0	G2	N	N	N	N	Y	118	0	118	0	Low	Absent	OW	post
NULL	NULL	47	2.2	2	G3	Y		N	Y	Y	126	0	126	0	High	Present	NW	pre
NULL	NULL	51	1.5	0		N	N	N	N	Y	98	0	98	0	NULL	Absent	NW	pre
유방암으로 사망	NULL	48	0	0				N	Y	N	20	1	20	1	NULL	NULL	NW	pre
NULL	NULL	36	2.5	0	G3	N	N	Y	Y	Y	118	0	118	0	High	Absent	NW	pre
유방암으로 사망	multiple metastasis	37	3.7	2	G3	Y	Y	N	Y	N	20	1	20	1	High	Present	NW	pre
NULL	NULL	45	2	0	G3	N	N	Y	N	Y	106	0	106	0	High	Absent	OW	pre
NULL	NULL	37	2.1	1	G3			N	Y	N	156	0	156	0	High	NULL	NW	pre
Unknown	NULL	34	2	0	G3			Y	Y	Y	152	1	152	0	High	NULL	NW	pre
NULL	NULL	79	3	0	G3			N	Y	N	137	0	137	0	High	NULL	NW	pre
유방암으로 사망	NULL	37	4.3	24	G2	Y	Y	Y	Y	Y	89	1	89	1	Low	Present	NW	pre
NULL	NULL	45	2.5	0	G2	N	N	Y	Y	Y	77	0	77	0	Low	Absent	NW	pre
NULL	NULL	48	5.2	8	G2	Y	Y	Y	Y	Y	73	0	73	0	Low	Present	NW	pre
NULL	NULL	56	0.5	0	G2	N	N	Y	N	Y	87	0	87	0	Low	Absent	NW	post
NULL	NULL	43	2	0	G3	N	N	Y	N	Y	88	0	88	0	High	Absent	NW	pre
NULL	NULL	50	0.7	0	G1	N	N	Y	N	Y	85	0	85	0	Low	Absent	NW	post
NULL	NULL	54	3.5	2		N	N	Y	NULL	NULL	84	0	84	0	NULL	Absent	OW	post
NULL	NULL	45	1.5	0	G2	N	N	Y	N	Y	141	0	141	0	Low	Absent	OW	pre
NULL	NULL	66	1	0	G2	N	N	Y	N	Y	123	0	123	0	Low	Absent	NW	post
NULL	NULL	69	3.2	0	G3	N	N	N	Y	Y	73	0	73	0	High	Absent	OW	pre
NULL	NULL	48	10	5	G2	Y	Y	Y	Y	N	85	0	85	0	Low	Present	NW	pre
NULL	NULL	33	3.4	2	G2	Y	Y	N	Y	Y	85	0	85	0	Low	Present	NW	pre
NULL	NULL	50	0.8	0	G3	N	N	N	N	Y	76	0	76	0	High	Absent	NW	pre
NULL	NULL	44	2	3	G2	N	N	N	Y	Y	99	0	99	0	Low	Absent	NW	pre
NULL	NULL	43	1.2	0				Y	N	Y	77	0	77	0	NULL	NULL	NW	pre
NULL	NULL	70	3.3	1	G3	Y	Y	Y	Y	N	28	0	28	0	High	Present	OW	post
NULL	NULL	44	0.1	0	G2	N	N	N	Y	N	79	0	79	0	Low	Absent	NW	pre
NULL	NULL	43	3	0	G2			N	Y	N	124	0	124	0	Low	NULL	OW	pre
NULL	NULL	61	4.5	5	G2	Y	Y	Y	Y	Y	81	0	81	0	Low	Present	OW	post
NULL	NULL	48	2.4	0	G2	N	N	Y	Y	Y	72	0	72	0	Low	Absent	OW	pre
NULL	NULL	46	3	0	G2	N	N	N	Y	Y	122	0	122	0	Low	Absent	NW	pre
유방암으로 사망	NULL	41	1.5	11	G1			N	Y	Y	137	1	137	1	Low	NULL	NW	pre
NULL	NULL	59	2.2	2	G3	N	N	Y	Y	Y	108	0	108	0	High	Absent	NW	post
NULL	NULL	37	2	5	G2	Y	Y	Y	Y	Y	20	0	20	0	Low	Present	NW	pre
NULL	NULL	44	2.5	3	G2	N	N	N	Y	Y	109	0	109	0	Low	Absent	NW	pre
NULL	NULL	47	2.5	2	G2	Y	Y	Y	Y	Y	70	0	70	0	Low	Present	OW	pre
NULL	NULL	51	2.2	0	G3	N	N	N	Y	Y	76	0	76	0	High	Absent	NW	pre
NULL	NULL	43	0.9	0	G2	N	N	Y	N	Y	83	0	83	0	Low	Absent	NW	pre
NULL	NULL	49	0.5	0	G2			Y	N	Y	123	0	123	0	Low	NULL	OW	pre
NULL	NULL	58	3.5	10	G2	N	N	Y	Y	Y	87	0	87	0	Low	Absent	OW	post
NULL	NULL	34	1.5	0	G2	Y	Y	Y	Y	Y	77	0	77	0	Low	Present	NW	pre
NULL	NULL	66	1.2	1	G2	N	N	Y	Y	Y	72	0	72	0	Low	Absent	NW	post
NULL	NULL	35	2	0	G3			N	Y	N	129	0	129	0	High	NULL	NW	pre
NULL	NULL	62	0.1	0	G2	N	N	N	N	Y	80	0	80	0	Low	Absent	NW	post
NULL	NULL	39	2	1	G3	N	N	Y	Y	Y	82	0	82	0	High	Absent	NW	pre
유방암으로 사망	NULL	47	5.3	8	G2			Y	Y	Y	58	1	58	1	Low	NULL	NW	pre
유방암으로 사망	NULL	39	2.5	14		Y	Y	N	Y	Y	87	1	87	1	NULL	Present	NW	pre
NULL	NULL	37	2.5	4	G3	Y		Y	Y	Y	129	0	129	0	High	Present	OW	pre
NULL	NULL	60	1.2	1	G1	N	N	Y	Y	N	74	0	74	0	Low	Absent	NW	post
NULL	NULL	46	1.7	0	G2	N	N	Y	N	Y	109	0	109	0	Low	Absent	NW	pre
NULL	NULL	53	1.9	2	G2	N	N	Y	Y	Y	77	0	77	0	Low	Absent	NW	pre
NULL	NULL	41	5	8	G3	Y	Y	Y	Y	Y	88	0	88	0	High	Present	OW	pre
NULL	NULL	53	2.2	0	G2	N	N	N	Y	Y	94	0	94	0	Low	Absent	OW	post
유방암으로 사망	NULL	49	4	5	G3	N	N	Y	Y	Y	16	1	16	1	High	Absent	OW	pre
NULL	NULL	44	3.7	3	G3	Y	Y	N	Y	Y	111	0	111	0	High	Present	OB	pre
NULL	NULL	51	2.8	16	G2	Y	Y	Y	Y	Y	140	0	140	0	Low	Present	OW	pre
NULL	NULL	41	1.7	0	G2	Y	Y	N	NULL	Y	69	0	69	0	Low	Present	NW	pre
NULL	NULL	43	3.8	0	G3	N	N	N	Y	N	103	0	103	0	High	Absent	NW	pre
NULL	NULL	45	1.3	0				N	N	Y	135	0	135	0	NULL	NULL	NW	pre
유방암 이외 다른 원인으로 사망	익사	41	1.9	1	G3			Y	Y	N	10	1	10	0	High	NULL	OW	pre
NULL	NULL	44	0.9	0	G2	N	N	Y	N	Y	110	0	110	0	Low	Absent	NW	pre
NULL	NULL	49	3.2	0	G3	N	N	N	Y	N	50	0	50	0	High	Absent	NW	pre
NULL	NULL	62	1.7	0	G2	N	N	N	N	Y	126	0	126	0	Low	Absent	NW	post
NULL	NULL	43	0.5	0	G2	N	N	Y	N	Y	122	0	122	0	Low	Absent	NW	pre
NULL	NULL	47	1.6	0	G2	N	N	Y	Y	N	99	0	99	0	Low	Absent	NW	pre
유방암으로 사망	NULL	45	3.7	18	G3			Y	Y	Y	54	1	54	1	High	NULL	OW	pre
NULL	NULL	68	1.3	0	G2			N	N	Y	127	0	127	0	Low	NULL	NW	post
유방암 이외 다른 원인으로 사망	약물중독	72	1.5	1	G2			N	N	Y	4	1	4	0	Low	NULL	NW	post
NULL	NULL	42	3.5	9	G3	Y	Y	Y	Y	Y	113	0	113	0	High	Present	NW	pre
NULL	NULL	52	1.2	0	G2	N	N	N	N	Y	113	0	113	0	Low	Absent	NW	post
NULL	NULL	46	3	3	G2	N	N	Y	Y	Y	109	0	109	0	Low	Absent	OW	pre
NULL	NULL	60	2.5	20	G1	N	N	Y	Y	Y	125	0	125	0	Low	Absent	OW	post
NULL	NULL	46	1.6	0	G2	N	N	Y	Y	Y	93	0	93	0	Low	Absent	NW	pre
NULL	NULL	47	2.5	4	G3	Y	Y	Y	Y	Y	65	0	65	0	High	Present	NW	pre
유방암으로 사망	NULL	33	2.4	1	G3	Y	Y	Y	Y	N	128	1	128	1	High	Present	NW	pre
유방암으로 사망	NULL	33	1.8	1	G3	Y	Y	N	Y	Y	90	1	90	1	High	Present	NW	pre
NULL	NULL	50	1.5	1	G2	Y	Y	Y	Y	Y	78	0	78	0	Low	Present	NW	post
유방암으로 사망	NULL	42	9	23				Y	Y	Y	33	1	33	1	NULL	NULL	NW	pre
NULL	NULL	20	0	0	G2			Y	Y	Y	66	0	66	0	Low	NULL	NW	pre
NULL	NULL	38	2.6	2	G3	Y	Y	N	Y	Y	140	0	140	0	High	Present	NW	pre
NULL	NULL	69	2.5	9	G3	Y	Y	Y	Y	N	129	0	129	0	High	Present	NW	post
유방암으로 사망	NULL	39	3.5	3	G2	Y	Y	N	Y	N	38	1	38	1	Low	Present	NW	pre
유방암으로 사망	NULL	50	2.4	3	G2	Y	Y	Y	Y	Y	81	1	81	1	Low	Present	NW	pre
NULL	NULL	38	2.3	0	G3	N	N	Y	Y	N	98	0	98	0	High	Absent	NW	pre
NULL	NULL	48	1	1				Y	Y	Y	72	0	72	0	NULL	NULL	NW	pre
NULL	NULL	45	2.5	0	G2			Y	Y	Y	164	0	164	0	Low	NULL	NW	pre
NULL	NULL	47	1.5	0	G2	N	N	Y	N	Y	101	0	101	0	Low	Absent	OW	pre
NULL	NULL	64	1.5	0	G2	N	N	N	N	Y	72	0	72	0	Low	Absent	NW	post
NULL	NULL	71	3	2	G3	Y	Y	N	Y	Y	66	0	66	0	High	Present	NW	post
NULL	NULL	60	2.5	1	G3	N	N	N	Y	N	100	0	100	0	High	Absent	OW	post
NULL	NULL	44	3	1	G3	N	N	N	Y	Y	138	0	138	0	High	Absent	NW	pre
NULL	NULL	41	1.5	0	G2			N	Y	Y	125	0	125	0	Low	NULL	LW	pre
NULL	NULL	50	1.1	1	G2	N	N	N	Y	Y	84	0	84	0	Low	Absent	NW	pre
NULL	NULL	47	1.7	0	G3	N	N	Y	NULL	N	93	0	93	0	High	Absent	NW	pre
NULL	NULL	41	4.7	0	G2	N	N	N	N	Y	70	0	70	0	Low	Absent	OW	pre
NULL	NULL	64	2.9	0	G2	N	N	N	Y	Y	74	0	74	0	Low	Absent	NW	pre
NULL	NULL	58	1.2	0	G2	N	N	Y	N	Y	140	0	140	0	Low	Absent	NW	post
NULL	NULL	38	1.7	2	G2	Y	Y	N	Y	Y	88	0	88	0	Low	Present	NW	pre
NULL	NULL	57	2.3	0				N	N	Y	123	0	123	0	NULL	NULL	OB	post
유방암으로 사망	NULL	52	1.2	0	G2	N	N	Y	N	Y	73	1	73	1	Low	Absent	LW	post
NULL	NULL	49	3	0	G3	N	N	N	Y	Y	127	0	127	0	High	Absent	NW	pre
NULL	NULL	45	2.5	0	G1	N	N	N	Y	Y	73	0	73	0	Low	Absent	OW	pre
NULL	NULL	37	1.3	0	G2	N	N	Y	N	Y	77	0	77	0	Low	Absent	NW	pre
NULL	NULL	52	1.5	0	G2			N	N	Y	124	0	124	0	Low	NULL	NW	post
NULL	NULL	36	1.7	1	G2	N	N	Y	N	Y	100	0	100	0	Low	Absent	NW	pre
NULL	NULL	43	1.8	0	G3	Y	Y	N	Y	Y	87	0	87	0	High	Present	NW	pre
NULL	NULL	46	3	0	G2	N	N	N	Y	Y	102	0	102	0	Low	Absent	NW	pre
NULL	NULL	50	1.8	0	G2			N	N	Y	128	0	128	0	Low	NULL	NW	NULL
NULL	NULL	52	1.8	0	G2	Y	Y	N	Y	Y	114	0	114	0	Low	Present	NW	pre
NULL	NULL	52	1.5	0				Y	N	Y	125	0	125	0	NULL	NULL	NW	post
NULL	NULL	46	1.8	0	G2	N	N	N	Y	Y	126	0	126	0	Low	Absent	NW	pre
NULL	NULL	52	3	1	G3	N	N	N	Y	Y	140	0	140	0	High	Absent	NW	pre
NULL	NULL	57	0.1	0	G2	N	N	N	N	N	105	0	105	0	Low	Absent	OW	post
유방암으로 사망	NULL	44	2.9	0	G3	N	N	N	Y	N	52	1	52	1	High	Absent	NW	pre
NULL	NULL	44	2	0	G3	N	N	Y	Y	N	99	0	99	0	High	Absent	NW	pre
NULL	NULL	51	1	0	G2	N	N	Y	N	Y	73	0	73	0	Low	Absent	NW	pre
NULL	NULL	47	3	2	G1	N	N	N	Y	Y	76	0	76	0	Low	Absent	NW	pre
NULL	NULL	45	0.65	0		N	N	N	N	Y	108	0	108	0	NULL	Absent	NW	pre
NULL	NULL	54	0.1	0	G1	N	N	N	N	Y	85	0	85	0	Low	Absent	NW	post
NULL	NULL	42	0.8	1	G2	N	N	N	Y	N	66	0	66	0	Low	Absent	OW	pre
NULL	NULL	65	0.1	0	G3	N	N	N	N	Y	85	0	85	0	High	Absent	NW	post
NULL	NULL	45	2.8	0	G3	N	N	Y	Y	N	80	0	80	0	High	Absent	OW	pre
NULL	NULL	51	1	0	G2	N	N	Y	N	Y	76	0	76	0	Low	Absent	NW	post
NULL	NULL	42	2.7	3	G2	Y	Y	N	Y	Y	143	0	143	0	Low	Present	OW	pre
NULL	NULL	35	0.8	0	G2	N	N	Y	N	Y	134	0	134	0	Low	Absent	NW	pre
NULL	NULL	29	3.2	1	G2	N	N	Y	Y	N	78	0	78	0	Low	Absent	NW	pre
NULL	NULL	38	0.1	0		N	N	N	Y	N	110	0	110	0	NULL	Absent	NW	pre
NULL	NULL	42	4.5	1	G2	Y	Y	N	Y	N	86	0	86	0	Low	Present	NW	pre
NULL	NULL	40	3.8	0	G3	N	N	N	Y	N	118	0	118	0	High	Absent	NW	pre
유방암으로 사망	lung & LN meta & bone meta	27	2.5	0	G3	N	N	N	Y	Y	39	1	39	1	High	Absent	NW	pre
NULL	NULL	57	0.5	0	G3	N	N	Y	Y	NULL	73	0	73	0	High	Absent	NW	post
NULL	NULL	57	2	0	G3	N	N	Y	N	Y	102	0	102	0	High	Absent	OW	post
NULL	NULL	47	0.2	0	G2	N	N	N	N	Y	75	0	75	0	Low	Absent	NW	pre
NULL	NULL	43	3.5	0	G3	N	N	N	Y	N	123	0	123	0	High	Absent	NW	pre
유방암으로 사망	NULL	51	3	4	G2			N	Y	Y	31	1	31	1	Low	NULL	OW	pre
NULL	NULL	39	0.5	0	G2	N	N	Y	N	Y	77	0	77	0	Low	Absent	NW	pre
NULL	NULL	46	6.5	1	G3	Y	Y	N	Y	Y	141	0	141	0	High	Present	OW	post
NULL	NULL	72	2.5	0	G2	N	N	N	N	Y	102	0	102	0	Low	Absent	NW	post
NULL	NULL	45	1.7	0	G3	N	N	N	Y	N	120	0	120	0	High	Absent	NW	pre
NULL	NULL	57	2.4	0	G2	N	N	N	Y	Y	108	0	108	0	Low	Absent	OW	post
NULL	NULL	43	4.5	0	G2	N	N	N	N	Y	86	0	86	0	Low	Absent	NW	pre
NULL	NULL	41	0.6	0	G2			N	N	Y	136	0	136	0	Low	NULL	NW	pre
유방암 이외 다른 원인으로 사망	AML	47	3.7	27	G2		N	Y	Y	Y	46	1	46	0	Low	NULL	NW	pre
NULL	NULL	23	1.2	0	G2	Y	Y	N	N	Y	102	0	102	0	Low	Present	NW	pre
NULL	NULL	40	2.2	13	G3	N	N	Y	Y	N	92	0	92	0	High	Absent	NW	pre
유방암으로 사망	NULL	33	1.5	0	G2			N	Y	Y	116	1	116	1	Low	NULL	NW	pre
NULL	NULL	50	1.5	1	G3	Y	Y	Y	Y	Y	70	0	70	0	High	Present	NW	pre
NULL	NULL	47	1	0	G2	N	N	Y	N	Y	105	0	105	0	Low	Absent	OW	pre
NULL	NULL	35	1.7	1	G2	Y	Y	Y	Y	Y	115	0	115	0	Low	Present	NW	pre
NULL	NULL	53	2.6	8	G3	Y	Y	Y	Y	N	65	0	65	0	High	Present	OW	post
NULL	NULL	45	1.8	0	G3	N	N	Y	Y	N	110	0	110	0	High	Absent	NW	pre
NULL	NULL	44	2.9	12	G2	Y	Y	Y	Y	Y	72	0	72	0	Low	Present	NW	pre
NULL	NULL	55	3.8	19	G3	Y	Y	Y	Y	Y	82	0	82	0	High	Present	NW	pre
NULL	NULL	34	2.3	0	G2	Y	Y	Y	Y	Y	111	0	111	0	Low	Present	NW	pre
NULL	NULL	62	1.7	5	G2	Y	Y	Y	Y	Y	97	0	97	0	Low	Present	NW	post
NULL	NULL	47	1.7	0	G2	N	N	Y	N	Y	102	0	102	0	Low	Absent	NW	pre
NULL	NULL	42	3.5	1	G1	N	N	N	Y	Y	119	0	119	0	Low	Absent	NW	pre
NULL	NULL	24	2	1	G2			Y	Y	Y	126	0	126	0	Low	NULL	NW	pre
NULL	NULL	43	4	0	G3	N	N	Y	N	Y	76	0	76	0	High	Absent	NW	pre
NULL	NULL	38	1.1	0	G2	N	N	Y	Y	N	40	0	40	0	Low	Absent	NW	pre
NULL	NULL	48	4	1	G3	Y	Y	Y	Y	Y	72	0	72	0	High	Present	OW	pre
NULL	NULL	43	1	1	G2			N	Y	Y	127	0	127	0	Low	NULL	OW	pre
유방암으로 사망	NULL	57	3.5	4	G3	N	N	Y	Y	Y	33	1	33	1	High	Absent	NW	post
NULL	NULL	52	1.8	3	G3	N	N	N	Y	N	71	0	71	0	High	Absent	NW	pre
NULL	NULL	48	1.4	1	G2	N	N	Y	Y	Y	103	0	103	0	Low	Absent	OW	pre
NULL	NULL	37	2	0				N	N	Y	125	0	125	0	NULL	NULL	OW	pre
NULL	NULL	53	1	0				Y	N	Y	131	0	131	0	NULL	NULL	NW	pre
NULL	NULL	49	1.1	0	G2	N	N	Y	Y	N	85	0	85	0	Low	Absent	NW	post
NULL	NULL	28	5.5	6	G3	Y	Y	Y	Y	N	125	0	125	0	High	Present	NW	pre
NULL	NULL	71	1	0	G1	N	N	Y	N	Y	77	0	77	0	Low	Absent	OW	post
NULL	NULL	34	1.3	0	G3	N	N	Y	Y	N	71	0	71	0	High	Absent	NW	pre
NULL	NULL	36	1.6	1	G2	N	N	N	Y	Y	90	0	90	0	Low	Absent	NW	pre
NULL	NULL	55	2	4	G2	N	N	Y	Y	Y	48	0	48	0	Low	Absent	NW	pre
NULL	NULL	50	3.2	0	G2	N	N	N	Y	Y	98	0	98	0	Low	Absent	NW	pre
NULL	NULL	48	2.5	0	G2	N	N	Y	Y	N	127	0	127	0	Low	Absent	OW	post
유방암으로 사망	NULL	33	8	2	G2			N	Y	N	56	1	56	1	Low	NULL	OW	pre
NULL	NULL	56	2.2	0	G2	Y	Y	N	Y	Y	114	0	114	0	Low	Present	OW	post
NULL	NULL	50	2	0	G3	N	N	Y	Y	N	74	0	74	0	High	Absent	NW	pre
NULL	NULL	51	4	4	G3			N	Y	Y	125	0	125	0	High	NULL	OB	post
NULL	NULL	22	3.2	0	G3	N	N	Y	Y	Y	70	0	70	0	High	Absent	NW	pre
NULL	NULL	43	2.5	0	G2	N	N	Y	Y	Y	123	0	123	0	Low	Absent	NW	pre
NULL	NULL	47	2.7	2	G3	N	N	Y	Y	N	73	0	73	0	High	Absent	NW	pre
NULL	NULL	57	0.1	0				N	N	Y	116	0	116	0	NULL	NULL	NW	post
유방암으로 사망	NULL	69	3	16	G2			N	Y	Y	73	1	73	1	Low	NULL	NW	pre
NULL	NULL	50	2.1	1				Y	Y	Y	147	0	147	0	NULL	NULL	OW	post
NULL	NULL	48	1.5	0	G2	N	N	N	Y	Y	107	0	107	0	Low	Absent	OW	pre
NULL	NULL	42	3	3	G3	Y	Y	N	NULL	Y	69	0	69	0	High	Present	OW	pre
유방암으로 사망	NULL	70	2	0	G2	N	N	Y	N	Y	57	1	57	1	Low	Absent	OW	post
유방암으로 사망	NULL	36	4	2				N	Y	Y	64	1	64	1	NULL	NULL	NW	pre
유방암으로 사망	NULL	40	3	2	G3			N	Y	N	23	1	23	1	High	NULL	NW	pre
NULL	NULL	36	1.5	1	G2	N	N	Y	Y	Y	101	0	101	0	Low	Absent	NW	pre
NULL	NULL	47	2.6	1	G3	N	N	N	Y	Y	116	0	116	0	High	Absent	NW	pre
NULL	NULL	40	1.7	0	G3			Y	Y	N	83	0	83	0	High	NULL	LW	pre
NULL	NULL	37	3	2	G2	Y	Y	N	Y	Y	86	0	86	0	Low	Present	NW	pre
NULL	NULL	46	2.5	0	G3	N	N	N	NULL	Y	83	0	83	0	High	Absent	OW	pre
NULL	NULL	54	2	1	G2	Y	Y	N	Y	Y	117	0	117	0	Low	Present	OW	post
NULL	NULL	44	2	0	G3	N	N	Y	Y	Y	124	0	124	0	High	Absent	NW	pre
NULL	NULL	41	1.4	0	G1	N	N	Y	N	NULL	84	0	84	0	Low	Absent	NW	pre
NULL	NULL	55	1	0	G2	N	N	Y	Y	Y	86	0	86	0	Low	Absent	NW	post
NULL	NULL	44	2.7	2	G3	Y	Y	Y	Y	Y	82	0	82	0	High	Present	NW	pre
NULL	NULL	42	2.1	0	G2	N	N	N	Y	N	110	0	110	0	Low	Absent	NW	pre
NULL	NULL	40	0.8	5				Y	Y	Y	133	0	133	0	NULL	NULL	NW	pre
NULL	NULL	50	1.7	0	G2	N	N	N	Y	Y	100	0	100	0	Low	Absent	NW	pre
NULL	NULL	39	5	3	G3			N	Y	Y	136	0	136	0	High	NULL	NW	pre
NULL	NULL	42	1.1	10	G2	Y	Y	Y	Y	Y	84	0	84	0	Low	Present	NW	pre
NULL	NULL	30	0.7	0	G1	N	N	Y	Y	N	82	0	82	0	Low	Absent	NW	pre
NULL	NULL	62	1.5	2	G2	N	N	N	Y	Y	99	0	99	0	Low	Absent	NW	post
NULL	NULL	41	1.9	3	G3	N	N	Y	Y	N	140	0	140	0	High	Absent	NW	pre
유방암으로 사망	NULL	48	2.8	1	G3	N	N	Y	Y	N	96	1	96	1	High	Absent	LW	pre
NULL	NULL	46	2	3	G3			Y	Y	Y	137	0	137	0	High	NULL	NW	pre
NULL	NULL	55	1	0	G3	Y	Y	N	Y	N	19	0	19	0	High	Present	NW	pre
NULL	NULL	67	1.4	0	G2	N	N	Y	N	Y	105	0	105	0	Low	Absent	OW	post
NULL	NULL	57	0.1	0		N	N	N	Y	N	79	0	79	0	NULL	Absent	NW	post
NULL	NULL	67	4	0	G3	N		N	Y	N	137	0	137	0	High	NULL	NW	post
NULL	NULL	45	1.7	1		N	N	Y	N	Y	108	0	108	0	NULL	Absent	NW	pre
NULL	NULL	45	5.2	1	G3	N	N	Y	Y	N	64	0	64	0	High	Absent	NW	pre
유방암으로 사망	NULL	57	1.8	0	G2			Y	Y	N	83	1	83	1	Low	NULL	NW	post
NULL	NULL	49	2.6	0	G2	N	N	N	Y	N	120	0	120	0	Low	Absent	NW	pre
NULL	NULL	37	5	37	G3	Y	Y	Y	Y	Y	77	0	77	0	High	Present	OW	pre
NULL	NULL	47	3	3	G2	N	N	Y	Y	Y	76	0	76	0	Low	Absent	NW	pre
NULL	NULL	66	5.5	0				N	Y	N	145	0	145	0	NULL	NULL	OW	post
NULL	NULL	44	1	0	G2	N	N	Y	N	Y	73	0	73	0	Low	Absent	NW	pre
NULL	NULL	45	3.5	1	G3	N	N	Y	Y	N	102	0	102	0	High	Absent	NW	pre
NULL	NULL	33	2	0	G1	N	N	Y	N	Y	73	0	73	0	Low	Absent	LW	pre
NULL	NULL	47	1.5	1	G3	N	N	Y	Y	Y	77	0	77	0	High	Absent	NW	pre
NULL	NULL	56	0.9	2	G2	Y	Y	N	Y	Y	138	0	138	0	Low	Present	NW	post
NULL	NULL	48	0	7				N	Y	Y	114	1	114	1	NULL	NULL	NW	pre
NULL	NULL	45	2.2	0	G2	N	N	Y	N	Y	85	0	85	0	Low	Absent	NW	pre
NULL	NULL	64	0.3	0	G2	N	N	N	Y	N	88	0	88	0	Low	Absent	OW	post
NULL	NULL	31	0.6	0		N	N	N	Y	N	127	0	127	0	NULL	Absent	NW	pre
NULL	NULL	46	0.7	0				N	N	N	128	0	128	0	NULL	NULL	NW	post
NULL	NULL	58	1.5	0	G2	N	N	N	N	Y	89	0	89	0	Low	Absent	NW	post
유방암으로 사망	NULL	63	3.2	0	G2	N	N	N	Y	Y	85	1	85	1	Low	Absent	OW	post
NULL	NULL	49	2.7	0	G2	Y	Y	Y	N	Y	73	0	73	0	Low	Present	OW	pre
NULL	NULL	55	2.5	0	G2	N	N	Y	Y	Y	104	0	104	0	Low	Absent	OW	post
NULL	NULL	42	3.5	4	G2	N	N	Y	Y	N	76	0	76	0	Low	Absent	OW	pre
NULL	NULL	35	1.8	0				Y	NULL	Y	133	0	133	0	NULL	NULL	NW	pre
NULL	NULL	57	2.2	11	G2	Y	Y	N	N	Y	23	1	23	0	Low	Present	NW	post
NULL	NULL	45	2.3	1	G2			N	Y	Y	135	0	135	0	Low	NULL	NW	pre
NULL	NULL	48	1	1	G2	N	N	Y	Y	Y	74	0	74	0	Low	Absent	OB	pre
NULL	NULL	45	0.1	0	G3	N	N	N	N	Y	111	0	111	0	High	Absent	OW	pre
NULL	NULL	44	1	1	G2	N	N	Y	Y	Y	87	0	87	0	Low	Absent	NW	pre
NULL	NULL	30	1.6	1				Y	Y	N	123	0	123	0	NULL	NULL	NW	pre
NULL	NULL	58	1.7	0	G3	N	N	Y	Y	N	98	0	98	0	High	Absent	NW	post
NULL	NULL	45	2.8	0	G2	Y	Y	Y	N	Y	80	0	80	0	Low	Present	NW	pre
유방암 이외 다른 원인으로 사망	AML	48	7	17	G3	Y	Y	Y	Y	N	61	1	61	0	High	Present	NW	post
유방암 이외 다른 원인으로 사망	cholangiocarcinoma with multiple meta	57	2.5	2	G3			N	Y	N	101	1	101	0	High	NULL	OW	post
NULL	NULL	60	2.3	0	G3	Y	Y	Y	Y	N	94	0	94	0	High	Present	OW	post
유방암으로 사망	NULL	57	1.5	0		N	N	Y	N	Y	53	1	53	1	NULL	Absent	NW	post
NULL	NULL	47	1.2	4	G3	Y	Y	Y	Y	Y	115	0	115	0	High	Present	NW	pre
NULL	NULL	42	1.4	0	G2	Y	Y	N	N	Y	113	0	113	0	Low	Present	NW	pre
NULL	NULL	35	3	8	G3	N	N	Y	Y	Y	129	0	129	0	High	Absent	OW	pre
NULL	NULL	63	1.4	0	G3	N	N	N	Y	N	123	0	123	0	High	Absent	OW	post
NULL	NULL	44	2.1	2	G3	Y	Y	Y	Y	N	120	0	120	0	High	Present	NW	post
NULL	NULL	45	1.3	0	G1	N	N	Y	N	Y	109	0	109	0	Low	Absent	OW	pre
NULL	NULL	46	5.5	7	G2	N	N	Y	Y	Y	101	0	101	0	Low	Absent	NW	pre
NULL	NULL	49	0.1	0	G2	Y	Y	N	Y	Y	132	0	132	0	Low	Present	NW	pre
NULL	NULL	50	3	1	G2	N	N	N	Y	N	101	0	101	0	Low	Absent	NW	post
NULL	NULL	52	2	0	G2	N	N	Y	Y	Y	103	0	103	0	Low	Absent	NW	post
NULL	NULL	69	2	1				N	N	Y	51	0	51	0	NULL	NULL	NW	post
NULL	NULL	40	1.8	1	G1			Y	Y	NULL	134	0	134	0	Low	NULL	LW	pre
NULL	NULL	39	0.7	0		N	N	Y	N	Y	107	0	107	0	NULL	Absent	NW	pre
NULL	NULL	47	6	0				N	N	Y	124	0	124	0	NULL	NULL	NW	pre
NULL	NULL	46	1.9	1	G2	N	N	Y	Y	Y	108	0	108	0	Low	Absent	OW	pre
NULL	NULL	49	2.2	0	G3	N	N	Y	Y	Y	87	0	87	0	High	Absent	OW	pre
NULL	NULL	64	2	1	G3	N	N	N	Y	N	73	0	73	0	High	Absent	NW	post
NULL	NULL	36	1.2	0	G2	N	N	Y	N	Y	115	0	115	0	Low	Absent	NW	pre
NULL	NULL	49	5	2	G2	N	N	N	Y	Y	96	0	96	0	Low	Absent	NW	post
NULL	NULL	48	2.2	0	G3	N	N	N	Y	N	115	0	115	0	High	Absent	NW	pre
NULL	NULL	67	2.5	0	G3	N	N	N	Y	N	76	0	76	0	High	Absent	NW	post
Unknown	NULL	48	2.3	5	G2	Y	Y	Y	Y	Y	15	1	15	0	Low	Present	NW	pre
NULL	NULL	46	2.2	0	G1	N	N	Y	N	Y	83	0	83	0	Low	Absent	NW	pre
NULL	NULL	39	2	0	G3	N	N	Y	N	Y	102	0	102	0	High	Absent	NW	pre
NULL	NULL	30	1	0	G3	N	N	Y	Y	N	92	0	92	0	High	Absent	NW	pre
유방암으로 사망	NULL	48	4.5	1	G3	Y	Y	N	Y	N	18	1	18	1	High	Present	NW	pre
NULL	NULL	48	5	0	G3			N	Y	N	158	0	158	0	High	NULL	NW	pre
NULL	NULL	51	1.2	1	G2	N	N	Y	Y	Y	119	0	119	0	Low	Absent	OW	post
NULL	NULL	68	2.5	0				N	N	N	125	0	125	0	NULL	NULL	OB	post
NULL	NULL	41	12	0				N	NULL	N	132	0	132	0	NULL	NULL	OW	pre
NULL	NULL	41	1.2	0	G1	Y	Y	Y	N	Y	113	0	113	0	Low	Present	LW	pre
유방암 이외 다른 원인으로 사망	colon cancer	71	4.5	0	G3	Y	Y	N	Y	N	82	1	82	0	High	Present	NW	post
유방암으로 사망	NULL	53	12	9	G3	Y	Y	Y	Y	N	13	1	13	1	High	Present	OW	post
NULL	NULL	64	6	26	G3			Y	N	Y	122	0	122	0	High	NULL	NW	post
NULL	NULL	36	3.8	0	G3	N	N	Y	Y	N	70	0	70	0	High	Absent	OB	pre
NULL	NULL	45	0.9	0	G2	N	N	Y	N	Y	38	0	38	0	Low	Absent	NW	pre
NULL	NULL	36	3	3	G3	Y	Y	N	Y	N	131	0	131	0	High	Present	NW	pre
NULL	NULL	47	2.2	0		Y	N	N	N	Y	78	0	78	0	NULL	Present	NW	pre
NULL	NULL	63	1.2	0	G3	N	N	N	Y	N	75	0	75	0	High	Absent	OW	post
NULL	NULL	48	2.4	1	G2	N	N	Y	Y	Y	87	0	87	0	Low	Absent	NW	pre
NULL	NULL	42	2.5	0	G2	Y	Y	N	Y	Y	136	0	136	0	Low	Present	OB	pre
NULL	NULL	53	1.5	0	G2	N	N	Y	Y	N	83	0	83	0	Low	Absent	OW	post
NULL	NULL	57	2.5	0	G3	N	N	N	Y	Y	128	0	128	0	High	Absent	NW	post
NULL	NULL	46	2.5	0	G2	N	N	Y	N	Y	76	0	76	0	Low	Absent	NW	pre
유방암 이외 다른 원인으로 사망	췌장암	66	1.1	0	G1	N	N	Y	N	Y	4	1	4	0	Low	Absent	OW	post
NULL	NULL	49	4	1	G2			N	Y	Y	128	0	128	0	Low	NULL	OW	pre
NULL	NULL	48	0.4	0	G2	Y	Y	Y	N	Y	99	0	99	0	Low	Present	NW	pre
NULL	NULL	51	0.3	0	G2			NULL	NULL	NULL	84	0	84	0	Low	NULL	OW	post
NULL	NULL	48	2.5	1				N	Y	Y	132	0	132	0	NULL	NULL	NW	pre
NULL	NULL	53	2.3	3	G2	N	N	N	Y	N	92	0	92	0	Low	Absent	NW	post
NULL	NULL	51	5	0	G3	Y	Y	N	Y	N	107	0	107	0	High	Present	NW	pre
NULL	NULL	48	2.3	1	G2	N	N	N	Y	Y	110	0	110	0	Low	Absent	NW	pre
NULL	NULL	50	0.9	0	G2	N	N	Y	Y	N	71	0	71	0	Low	Absent	NW	pre
NULL	NULL	55	5	0	G2	N	N	N	Y	N	77	0	77	0	Low	Absent	NW	post
NULL	NULL	58	1.8	4	G3	Y	Y	Y	Y	N	88	0	88	0	High	Present	NW	post
NULL	NULL	40	1.5	0	G3			Y	Y	Y	126	0	126	0	High	NULL	NW	pre
NULL	NULL	51	0.8	0	G2	Y	Y	Y	N	Y	75	0	75	0	Low	Present	NW	post
NULL	NULL	72	1.5	0	G2	N	N	N	N	Y	91	0	91	0	Low	Absent	NW	post
NULL	NULL	48	2.6	1	G1	N	N	N	Y	Y	106	0	106	0	Low	Absent	NW	pre
유방암으로 사망	multiple meta	45	2.2	3	G2			N	Y	Y	98	1	98	1	Low	NULL	NW	pre
NULL	NULL	47	1.8	1	G2	Y	Y	Y	Y	Y	87	0	87	0	Low	Present	NW	pre
NULL	NULL	46	1	0	G2	Y	Y	N	N	Y	80	0	80	0	Low	Present	OB	pre
NULL	NULL	61	1.1	0	G2	N	N	Y	N	Y	98	0	98	0	Low	Absent	NW	post
NULL	NULL	42	1.5	3		N	N	N	Y	Y	140	0	140	0	NULL	Absent	NW	pre
NULL	NULL	56	0.6	0	G2	N	N	Y	N	Y	111	0	111	0	Low	Absent	NW	post
NULL	NULL	74	1.2	0	G3	N	N	Y	Y	N	77	0	77	0	High	Absent	NW	post
NULL	NULL	46	0.05	0	G2	N	N	Y	N	Y	101	0	101	0	Low	Absent	OW	pre
NULL	NULL	51	0.7	0	G2	N	N	Y	N	Y	77	0	77	0	Low	Absent	NW	pre
NULL	NULL	35	2.9	0	G3	N	N	Y	Y	N	55	0	55	0	High	Absent	NW	pre
NULL	NULL	51	3	0	G3	N	N	N	Y	N	111	0	111	0	High	Absent	OW	pre
유방암으로 사망	NULL	39	14	16				Y	Y	Y	59	1	59	1	NULL	NULL	NW	pre
유방암으로 사망	NULL	36	6	5	G3	Y	Y	Y	Y	N	16	1	16	1	High	Present	NW	pre
NULL	NULL	49	1	0	G2	N	N	Y	Y	N	104	0	104	0	Low	Absent	NW	pre
NULL	NULL	48	6	0	G2	N	N	Y	Y	N	152	0	152	0	Low	Absent	NW	pre
NULL	NULL	69	1.2	0				N	Y	N	127	0	127	0	NULL	NULL	OW	post
NULL	NULL	43	1.3	0	G2	Y	Y	Y	N	Y	85	0	85	0	Low	Present	OW	pre
NULL	NULL	32	2	0	G3	N	N	Y	Y	N	73	0	73	0	High	Absent	LW	pre
NULL	NULL	54	3.5	0	G1	N	N	Y	Y	Y	63	0	63	0	Low	Absent	OW	post
NULL	NULL	52	1.2	0	G2	N	N	Y	N	Y	102	0	102	0	Low	Absent	OW	pre
NULL	NULL	34	0.1	0	G2	N	N	N	N	Y	107	0	107	0	Low	Absent	NW	pre
NULL	NULL	62	1.9	1	G2	N	N	Y	Y	Y	115	0	115	0	Low	Absent	OW	post
NULL	NULL	44	2.2	0	G2	N	N	Y	Y	N	70	0	70	0	Low	Absent	NW	pre
NULL	NULL	41	1.8	1	G3	Y	Y	N	Y	Y	89	0	89	0	High	Present	NW	pre
NULL	NULL	44	1.6	0	G2	N	N	Y	N	Y	98	0	98	0	Low	Absent	NW	pre
NULL	NULL	45	4	4	G2	Y	Y	Y	Y	Y	91	0	91	0	Low	Present	OW	pre
NULL	NULL	50	3	1	G3	N	N	Y	Y	Y	80	0	80	0	High	Absent	NW	pre
NULL	NULL	37	2	0	G3	N	N	Y	Y	Y	88	0	88	0	High	Absent	OW	pre
NULL	NULL	39	1.6	0	G2			N	Y	Y	129	0	129	0	Low	NULL	NW	pre
Unknown	NULL	75	0	0				Y	NULL	Y	74	1	74	1	NULL	NULL	OW	pre
NULL	NULL	47	6.7	9	G2	Y	Y	Y	Y	Y	78	0	78	0	Low	Present	NW	post
NULL	NULL	34	4	0	G3	N	N	Y	Y	N	86	0	86	0	High	Absent	OB	pre
NULL	NULL	60	2	0	G2	N	N	Y	Y	N	118	0	118	0	Low	Absent	OW	post
NULL	NULL	46	5	1	G2	N	N	N	Y	Y	87	0	87	0	Low	Absent	NW	pre
NULL	NULL	44	0.5	1	G2	N	N	Y	Y	Y	79	0	79	0	Low	Absent	NW	pre
NULL	NULL	48	2	3	G2	N	N	N	Y	Y	121	0	121	0	Low	Absent	NW	pre
NULL	NULL	56	0	NULL				Y	Y	N	97	0	97	0	NULL	NULL	NW	post
NULL	NULL	64	2.5	0	G2	N	N	N	Y	Y	121	0	121	0	Low	Absent	OW	post
NULL	NULL	47	2	2	G2	N	N	Y	Y	Y	89	0	89	0	Low	Absent	NW	pre
NULL	NULL	56	1.8	0	G2	N	N	Y	N	Y	99	0	99	0	Low	Absent	OB	post
NULL	NULL	52	1.7	0	G2	N	N	Y	Y	N	23	0	23	0	Low	Absent	NW	post
NULL	NULL	38	1.3	1	G2	Y	N	N	Y	Y	84	0	84	0	Low	Present	OW	pre
NULL	NULL	53	2.5	3	G2	Y	Y	N	Y	Y	111	0	111	0	Low	Present	OW	post
NULL	NULL	46	7	0	G2	N	N	Y	Y	Y	80	0	80	0	Low	Absent	OW	pre
NULL	NULL	37	2	0	G2	N	N	N	N	Y	52	0	52	0	Low	Absent	NW	pre
NULL	NULL	34	1.2	1	G1	Y	Y	Y	Y	Y	139	0	139	0	Low	Present	NW	pre
NULL	NULL	37	2.5	0	G2	N	N	N	N	Y	58	0	58	0	Low	Absent	NW	pre
유방암으로 사망	NULL	44	1.7	0		N	N	Y	Y	N	21	1	21	1	NULL	Absent	NW	pre
NULL	NULL	50	7	0				N	N	N	141	0	141	0	NULL	NULL	NW	pre
NULL	NULL	34	2	10	G2	Y	Y	Y	Y	Y	84	0	84	0	Low	Present	NW	pre
NULL	NULL	55	1.8	0	G2	N	N	N	N	N	17	0	17	0	Low	Absent	NW	post
NULL	NULL	42	1.8	0	G1			Y	N	Y	158	0	158	0	Low	NULL	OW	pre
NULL	NULL	50	1	0	G1			N	N	Y	135	0	135	0	Low	NULL	OB	pre
NULL	NULL	54	1	0	G2			Y	N	Y	131	0	131	0	Low	NULL	OW	post
NULL	NULL	44	6	1	G2	N	N	Y	Y	Y	92	0	92	0	Low	Absent	OW	pre
NULL	NULL	49	3.5	11	G2	Y	Y	Y	Y	Y	114	0	114	0	Low	Present	OW	pre
NULL	NULL	68	2	0	G3	N	N	N	N	Y	77	0	77	0	High	Absent	OW	post
NULL	NULL	67	2.4	0	G2			N	Y	Y	173	0	173	0	Low	NULL	NW	post
NULL	NULL	71	1.4	0	G2	N	N	N	N	Y	81	0	81	0	Low	Absent	OW	post
NULL	NULL	46	1.3	0	G2	N	N	Y	N	Y	71	0	71	0	Low	Absent	NW	pre
NULL	NULL	40	3.6	3	G3	Y	Y	N	Y	N	72	0	72	0	High	Present	NW	pre
NULL	NULL	53	3.5	0	G2	N	N	N	Y	Y	139	0	139	0	Low	Absent	OW	post
NULL	NULL	36	0.1	0	G2	N	N	N	N	Y	39	0	39	0	Low	Absent	OW	pre
유방암으로 사망	NULL	47	4.5	7	G2	Y	Y	Y	Y	N	64	1	64	1	Low	Present	OW	pre
NULL	NULL	47	0.4	0	G3	N	N	Y	N	Y	77	0	77	0	High	Absent	OW	pre
NULL	NULL	48	0.2	0	G3	N	N	Y	N	N	11	0	11	0	High	Absent	NW	pre
NULL	NULL	44	1.4	0	G2	N	N	N	Y	Y	113	0	113	0	Low	Absent	NW	pre
NULL	NULL	39	4.9	2	G3	Y	Y	N	Y	Y	69	0	69	0	High	Present	NW	pre
NULL	NULL	61	1	0	G2	N	N	N	N	Y	115	0	115	0	Low	Absent	NW	post
NULL	NULL	48	1.3	0	G2	N	N	Y	N	Y	74	0	74	0	Low	Absent	NW	pre
NULL	NULL	49	1.8	0	G2	N	N	Y	N	Y	92	0	92	0	Low	Absent	NW	pre
유방암으로 사망	NULL	38	4.9	14	G2	Y	Y	Y	Y	Y	56	1	56	1	Low	Present	NW	pre
NULL	NULL	38	1.6	0	G2	N	N	Y	N	Y	92	0	92	0	Low	Absent	NW	pre
NULL	NULL	44	2	0	G2			N	Y	Y	139	0	139	0	Low	NULL	NW	pre
NULL	NULL	52	2.6	0	G2	Y	N	Y	Y	N	61	0	61	0	Low	Present	NW	post
NULL	NULL	46	3.5	8	G3			N	Y	Y	133	0	133	0	High	NULL	OW	pre
NULL	NULL	47	0.2	0	G2	N	N	Y	N	Y	70	0	70	0	Low	Absent	NW	pre
NULL	NULL	47	4	16	G2			Y	Y	N	119	0	119	0	Low	NULL	NW	pre
NULL	NULL	42	2.3	7	G3	Y	Y	Y	Y	N	99	0	99	0	High	Present	NW	pre
NULL	NULL	52	2.2	NULL	G3	Y	Y	Y	Y	Y	83	0	83	0	High	Present	NW	post
NULL	NULL	42	2.5	1	G2			N	Y	Y	128	0	128	0	Low	NULL	OW	pre
NULL	NULL	38	1.7	1	G3	N	N	Y	Y	N	75	0	75	0	High	Absent	NW	pre
NULL	NULL	48	1.2	0	G2			Y	N	Y	123	0	123	0	Low	NULL	NW	pre
NULL	NULL	35	0.9	0	G2	N	N	N	N	Y	121	0	121	0	Low	Absent	OW	pre
NULL	NULL	40	1.5	0	G2	N	N	Y	N	Y	72	0	72	0	Low	Absent	NW	pre
NULL	NULL	54	4.2	7	G2	N	N	Y	Y	N	88	0	88	0	Low	Absent	OW	post
NULL	NULL	36	2.7	0	G3	N	N	Y	Y	N	79	0	79	0	High	Absent	NW	pre
NULL	NULL	50	5.3	0	G2	N	N	Y	Y	Y	86	0	86	0	Low	Absent	NW	pre
NULL	NULL	65	1.6	0	G2	N	N	Y	N	Y	73	0	73	0	Low	Absent	NW	post
NULL	NULL	39	1.5	0	G2			Y	Y	Y	121	0	121	0	Low	NULL	OB	pre
NULL	NULL	39	8.3	0	G2	N	N	Y	N	Y	93	0	93	0	Low	Absent	OB	pre
NULL	NULL	49	1	0	G1			Y	N	Y	139	0	139	0	Low	NULL	NW	pre
NULL	NULL	46	1.5	0	G2	N	N	N	Y	Y	86	0	86	0	Low	Absent	NW	pre
NULL	NULL	45	0.1	0	G2	N	N	N	N	Y	83	0	83	0	Low	Absent	NW	pre
NULL	NULL	36	4.5	0				N	Y	N	131	0	131	0	NULL	NULL	NW	pre
NULL	NULL	51	1.6	2	G2	N	N	Y	Y	Y	117	0	117	0	Low	Absent	OW	pre
NULL	NULL	59	2	8	G2			Y	Y	Y	126	0	126	0	Low	NULL	NW	post
유방암으로 사망	liver meta	53	1.5	0	G2	Y	Y	Y	N	Y	61	1	61	1	Low	Present	NW	pre
NULL	NULL	49	1	0	G1	N	N	Y	N	Y	92	0	92	0	Low	Absent	NW	pre
NULL	NULL	47	0.4	0	G2	N	N	Y	N	Y	91	0	91	0	Low	Absent	NW	pre
NULL	NULL	44	1.7	3	G3	N	N	N	Y	Y	90	0	90	0	High	Absent	NW	pre
NULL	NULL	44	0.2	0	G2	N	N	N	N	Y	131	0	131	0	Low	Absent	NW	pre
NULL	NULL	42	0.1	0		N	N	N	Y	N	119	0	119	0	NULL	Absent	OW	pre
유방암으로 사망	multiple meta	57	1.2	0	G2			N	N	Y	83	1	83	1	Low	NULL	NW	post
유방암으로 사망	NULL	43	8	9				Y	Y	Y	75	1	75	1	NULL	NULL	NW	pre
NULL	NULL	51	1.8	0	G2	N	N	Y	Y	Y	99	0	99	0	Low	Absent	NW	pre
NULL	NULL	71	2.3	0	G2	Y	Y	N	N	Y	85	0	85	0	Low	Present	OW	post
NULL	NULL	46	2	0	G3	Y	Y	Y	Y	Y	45	0	45	0	High	Present	NW	pre
NULL	NULL	54	0.7	0	G2	N	N	Y	N	Y	115	0	115	0	Low	Absent	NW	post
유방암 이외 다른 원인으로 사망	CBD cancer meta	54	3.2	1	G3	N	N	N	Y	N	50	1	50	0	High	Absent	OW	post
유방암으로 사망	NULL	37	1.5	0	G2			N	N	Y	157	1	157	1	Low	NULL	NW	pre
NULL	NULL	49	3.5	0	G3	N	N	Y	Y	N	70	0	70	0	High	Absent	NW	pre
NULL	NULL	58	2.2	2	G3	Y	Y	Y	Y	N	114	0	114	0	High	Present	NW	post
NULL	NULL	46	1.8	0	G3	N	N	Y	Y	N	82	0	82	0	High	Absent	OW	pre
NULL	NULL	27	3	1	G3			N	Y	N	136	0	136	0	High	NULL	NW	pre
NULL	NULL	41	3	0	G2			N	Y	Y	132	0	132	0	Low	NULL	NW	pre
NULL	NULL	60	1.9	0	G2			Y	N	Y	127	0	127	0	Low	NULL	OW	post
NULL	NULL	41	0	3				Y	Y	NULL	73	0	73	0	NULL	NULL	NW	pre
NULL	NULL	48	1.5	0	G3	N	N	Y	Y	Y	68	0	68	0	High	Absent	NW	pre
유방암으로 사망	multiple bone meta, liver meta	29	4.5	0	G2	N	N	N	Y	Y	33	1	33	1	Low	Absent	NW	pre
NULL	NULL	35	4.3	9	G3	N	N	Y	Y	N	61	0	61	0	High	Absent	NW	pre
NULL	NULL	38	2.5	0	G3	Y	Y	N	Y	Y	137	0	137	0	High	Present	NW	pre
NULL	NULL	45	1	0	G2	N	N	Y	Y	N	102	0	102	0	Low	Absent	NW	pre
유방암 이외 다른 원인으로 사망	sepsis, recurred ovarian ca	49	1.2	0	G3			Y	Y	N	100	1	100	0	High	NULL	OB	pre
NULL	NULL	42	1.5	0	G2	N	N	Y	N	Y	86	0	86	0	Low	Absent	NW	pre
NULL	NULL	44	2.4	0	G3	Y	Y	Y	Y	Y	118	0	118	0	High	Present	OW	pre
NULL	NULL	72	1.8	0	G3	N	N	N	Y	N	55	1	55	0	High	Absent	OW	post
NULL	NULL	49	0.8	0	G2	N	N	Y	N	Y	101	0	101	0	Low	Absent	NW	pre
NULL	NULL	41	12	2	G2	Y	Y	Y	NULL	Y	85	0	85	0	Low	Present	NW	pre
NULL	NULL	48	2.8	5	G2	Y	Y	Y	Y	Y	129	0	129	0	Low	Present	OW	pre
NULL	NULL	44	2.2	1	G3			N	Y	N	129	0	129	0	High	NULL	NW	pre
NULL	NULL	29	1.3	3	G2	Y	Y	Y	Y	N	77	0	77	0	Low	Present	NW	pre
NULL	NULL	77	1.5	0	G2	N	N	N	N	Y	100	0	100	0	Low	Absent	OW	post
NULL	NULL	47	1	0	G2	Y	Y	N	N	Y	109	0	109	0	Low	Present	NW	pre
NULL	NULL	50	1.2	0	G3	N		Y	Y	Y	138	0	138	0	High	NULL	NW	post
NULL	NULL	41	1.4	0	G1	N	N	N	Y	Y	75	0	75	0	Low	Absent	NW	pre
NULL	NULL	40	2.5	0	G2	N	N	N	Y	Y	108	0	108	0	Low	Absent	NW	pre
NULL	NULL	50	0.5	0	G2	N	N	N	N	Y	135	0	135	0	Low	Absent	NW	pre
NULL	NULL	45	5.1	0	G3	N	N	Y	Y	N	96	0	96	0	High	Absent	NW	pre
NULL	NULL	40	1.5	0				N	Y	Y	127	0	127	0	NULL	NULL	NW	pre
NULL	NULL	47	1.2	1	G2	N	N	Y	Y	Y	93	0	93	0	Low	Absent	NW	pre
NULL	NULL	53	1.2	0	G2	Y	Y	Y	N	Y	82	0	82	0	Low	Present	NW	pre
NULL	NULL	70	1.4	1	G3	N	N	N	N	Y	78	0	78	0	High	Absent	NW	post
NULL	NULL	50	1.5	2		N	N	Y	Y	N	77	0	77	0	NULL	Absent	NW	pre
NULL	NULL	44	1.2	0	G3	N	N	N	Y	N	90	0	90	0	High	Absent	NW	pre
NULL	NULL	54	0.1	0		N	N	N	N	Y	138	0	138	0	NULL	Absent	NW	post
NULL	NULL	59	4	1	G2	N	N	N	Y	Y	107	0	107	0	Low	Absent	OW	post
NULL	NULL	50	3	0	G3	N	N	N	Y	Y	92	0	92	0	High	Absent	NW	pre
NULL	NULL	37	0.15	0	G1	N	N	Y	N	Y	80	0	80	0	Low	Absent	NW	pre
NULL	NULL	37	2	5	G2	N	N	Y	Y	Y	85	0	85	0	Low	Absent	NW	pre
NULL	NULL	46	1.8	1		N	N	N	Y	Y	139	0	139	0	NULL	Absent	NW	pre
NULL	NULL	40	3	0	G2	N	N	Y	N	Y	75	0	75	0	Low	Absent	NW	pre
NULL	NULL	40	2.5	0	G2	N	N	N	Y	Y	125	0	125	0	Low	Absent	NW	pre
유방암 이외 다른 원인으로 사망	lung or tonsil ca mets	42	2.5	1	G3			Y	Y	N	76	1	76	0	High	NULL	NW	pre
NULL	NULL	44	3.2	0	G3	N	N	Y	Y	N	99	0	99	0	High	Absent	NW	pre
유방암으로 사망	NULL	45	15	4	G3	N	N	Y	Y	N	19	1	19	1	High	Absent	OW	pre
NULL	NULL	41	2.5	0	G3			N	Y	N	136	0	136	0	High	NULL	NW	pre
NULL	NULL	52	3.2	0	G3	N	N	N	Y	N	97	0	97	0	High	Absent	OB	post
NULL	NULL	47	1.5	1	G2			N	Y	Y	128	0	128	0	Low	NULL	NW	pre
NULL	NULL	32	1.8	1	G2	N	N	N	Y	Y	125	0	125	0	Low	Absent	NW	pre
NULL	NULL	56	0.09	0		N	N	N	Y	N	110	0	110	0	NULL	Absent	NW	post
NULL	NULL	64	2.2	5	G3	Y	Y	Y	Y	N	85	0	85	0	High	Present	OW	post
NULL	NULL	64	1.6	0	G2	N	N	Y	N	Y	37	0	37	0	Low	Absent	OB	post
NULL	NULL	35	1.7	7	G2	N	N	Y	Y	Y	78	0	78	0	Low	Absent	LW	pre
NULL	NULL	29	8	2	G3			Y	Y	N	156	0	156	0	High	NULL	NW	pre
NULL	NULL	37	11	0	G3			Y	Y	N	69	0	69	0	High	NULL	OW	pre
NULL	NULL	50	0	1	GX			N	Y	N	103	0	103	0	NULL	NULL	NW	post
NULL	NULL	49	2.5	0	G3			N	Y	Y	127	0	127	0	High	NULL	NW	pre
유방암으로 사망	NULL	41	3.8	4	G3	N	N	Y	Y	Y	100	1	100	1	High	Absent	NW	pre
유방암으로 사망	NULL	51	2	0		N	N	N	N	Y	61	1	61	1	NULL	Absent	OW	post
유방암으로 사망	NULL	51	2	3	G3	Y	Y	N	Y	N	46	1	46	1	High	Present	NW	post
NULL	NULL	39	2.5	1	G2	N	N	Y	Y	N	141	0	141	0	Low	Absent	NW	pre
NULL	NULL	52	3	1	G2	N	N	N	Y	N	139	0	139	0	Low	Absent	NW	post
NULL	NULL	48	7.2	0	G2	N	N	Y	Y	N	78	0	78	0	Low	Absent	NW	pre
NULL	NULL	45	1	0	G2	N	N	Y	N	Y	101	0	101	0	Low	Absent	LW	pre
NULL	NULL	45	1.5	4	G2			N	Y	Y	147	1	147	0	Low	NULL	NW	pre
NULL	NULL	49	0.1	0	G2	N	N	N	N	Y	81	0	81	0	Low	Absent	NW	pre
NULL	NULL	52	2.5	1	G2	N	N	N	Y	Y	77	0	77	0	Low	Absent	NW	pre
유방암으로 사망	NULL	28	1.4	3	G2	N	N	N	Y	Y	83	1	83	1	Low	Absent	NW	pre
NULL	NULL	48	0.8	0	G2	N	N	Y	N	Y	97	0	97	0	Low	Absent	NW	pre
NULL	NULL	44	4.5	0	G2			N	Y	N	141	0	141	0	Low	NULL	OB	pre
유방암으로 사망	NULL	39	2.6	1		N	N	N	Y	Y	44	1	44	1	NULL	Absent	OW	pre
NULL	NULL	60	2.3	0	G2	N	N	N	Y	N	97	0	97	0	Low	Absent	OW	post
NULL	NULL	49	2	0	G1	N	N	N	N	Y	78	0	78	0	Low	Absent	OW	pre
NULL	NULL	46	1.5	0	G3	N	N	Y	Y	N	116	0	116	0	High	Absent	NW	pre
NULL	NULL	66	1.8	0	G2	Y	Y	N	N	Y	47	0	47	0	Low	Present	NW	post
유방암으로 사망	NULL	47	3.1	35	G3	Y	Y	Y	Y	Y	27	1	27	1	High	Present	NW	pre
NULL	NULL	46	1.3	0	G2	N	N	Y	N	Y	85	0	85	0	Low	Absent	NW	pre
NULL	NULL	42	1.5	1				N	Y	Y	135	0	135	0	NULL	NULL	NW	pre
NULL	NULL	61	1.6	0	G3	N	N	Y	Y	N	118	0	118	0	High	Absent	NW	post
NULL	NULL	53	0.9	0	G2	N	N	Y	N	Y	107	0	107	0	Low	Absent	NW	pre
NULL	NULL	39	1.6	0	G2	N	N	N	Y	Y	136	0	136	0	Low	Absent	NW	pre
NULL	NULL	63	1.5	1	G2	N	N	Y	Y	Y	72	0	72	0	Low	Absent	NW	post
NULL	NULL	68	7.5	4	G3	Y	Y	Y	Y	Y	106	0	106	0	High	Present	OW	post
NULL	NULL	44	2.5	0	G2			N	Y	Y	130	0	130	0	Low	NULL	NW	pre
NULL	NULL	53	1.5	0	G2			N	Y	N	121	0	121	0	Low	NULL	LW	post
NULL	NULL	37	1.5	0	G3	N	N	Y	Y	N	79	0	79	0	High	Absent	NW	pre
NULL	NULL	43	2.5	0	G2			N	Y	Y	157	0	157	0	Low	NULL	OW	pre
NULL	NULL	40	3.1	7	G2	Y	Y	Y	Y	Y	78	0	78	0	Low	Present	NW	pre
NULL	NULL	43	1	0				Y	N	Y	126	0	126	0	NULL	NULL	NW	pre
NULL	NULL	25	3.4	0	G1	N	N	Y	Y	N	131	0	131	0	Low	Absent	NW	pre
NULL	NULL	50	3	1	G3	N	N	N	Y	N	80	0	80	0	High	Absent	NW	post
NULL	NULL	45	1.5	1	G3	Y	Y	Y	Y	NULL	92	0	92	0	High	Present	OW	pre
유방암으로 사망	NULL	62	3.5	37	G3	Y	Y	Y	Y	Y	19	1	19	1	High	Present	OW	post
NULL	NULL	68	0.7	0	G3	N	N	Y	N	Y	75	0	75	0	High	Absent	OW	post
NULL	NULL	52	3.3	13	G2			Y	Y	N	77	0	77	0	Low	NULL	NW	post
NULL	NULL	53	1.5	0	G3			Y	Y	N	126	0	126	0	High	NULL	NW	post
유방암으로 사망	NULL	31	2.3	0	G3			Y	Y	Y	35	1	35	1	High	NULL	LW	pre
NULL	NULL	47	2.5	5	G3	Y	Y	Y	Y	N	139	0	139	0	High	Present	NW	pre
NULL	NULL	47	2.5	0	G2	N	N	N	Y	Y	113	0	113	0	Low	Absent	NW	pre
NULL	NULL	52	8.7	4	G3	Y	Y	Y	Y	N	81	0	81	0	High	Present	NW	post
NULL	NULL	44	2.3	4	G3			N	Y	N	132	0	132	0	High	NULL	OB	pre
NULL	NULL	74	1	4	G2	N	N	Y	Y	Y	81	0	81	0	Low	Absent	OW	post
NULL	NULL	41	0.1	0	G3	N	N	N	Y	N	102	0	102	0	High	Absent	NW	pre
NULL	NULL	48	2.5	2	G2	N	N	Y	Y	Y	78	0	78	0	Low	Absent	NW	pre
NULL	NULL	61	3	13	G2	Y	Y	Y	Y	N	91	0	91	0	Low	Present	OW	post
NULL	NULL	53	1	5	G2	Y	Y	Y	Y	Y	66	0	66	0	Low	Present	NW	post
NULL	NULL	28	0.1	1	G2	Y	Y	N	Y	Y	85	0	85	0	Low	Present	LW	pre
NULL	NULL	38	1.2	0	G2	N	N	Y	Y	Y	63	0	63	0	Low	Absent	NW	pre
NULL	NULL	38	4	2	G2	N	N	N	Y	N	91	0	91	0	Low	Absent	NW	pre
NULL	NULL	58	0.7	0	G1	N	N	Y	N	Y	105	0	105	0	Low	Absent	OW	post
NULL	NULL	54	2	1	G2	N	N	Y	Y	Y	71	0	71	0	Low	Absent	OW	post
NULL	NULL	44	2.5	0	G2	N	N	Y	Y	Y	100	0	100	0	Low	Absent	NW	pre
NULL	NULL	31	1	0	G2			Y	N	Y	139	0	139	0	Low	NULL	NW	pre
NULL	NULL	37	6	0	G2			Y	Y	Y	133	0	133	0	Low	NULL	NW	pre
유방암 이외 다른 원인으로 사망	치매	75	2	5	G3	Y	Y	Y	N	Y	120	1	120	0	High	Present	OW	post
NULL	NULL	30	4.5	0	G3			Y	Y	Y	172	0	172	0	High	NULL	OW	pre
유방암으로 사망	NULL	43	1.8	3	G2	N	N	N	Y	Y	113	1	113	1	Low	Absent	OW	pre
NULL	NULL	55	0.1	0	G3	N	N	N	N	N	128	0	128	0	High	Absent	OW	post
NULL	NULL	50	2	2	G2	N	N	Y	Y	Y	80	0	80	0	Low	Absent	NW	pre
NULL	NULL	47	3	0				N	Y	Y	122	0	122	0	NULL	NULL	NW	pre
NULL	NULL	45	1.2	0	G2	N	N	Y	Y	N	81	0	81	0	Low	Absent	LW	pre
NULL	NULL	48	2.3	1	G3	N	N	Y	Y	Y	84	0	84	0	High	Absent	NW	pre
NULL	NULL	78	1.7	0	G3			N	Y	N	123	0	123	0	High	NULL	NW	post
NULL	NULL	44	1.6	1	G1			Y	Y	Y	139	0	139	0	Low	NULL	NW	pre
NULL	NULL	33	0.6	0	G3	N	N	Y	N	N	82	0	82	0	High	Absent	NW	pre
NULL	NULL	77	1.5	0	G2	N	N	Y	N	Y	85	0	85	0	Low	Absent	OW	post
NULL	NULL	36	3	0	G3	N	N	Y	N	Y	100	0	100	0	High	Absent	OW	pre
유방암으로 사망	NULL	41	3.5	1	G3	N	N	Y	Y	N	84	1	84	1	High	Absent	NW	pre
NULL	NULL	43	0.7	0	G2	N	N	Y	N	Y	96	0	96	0	Low	Absent	NW	pre
NULL	NULL	25	4.3	0	G2	N	N	Y	Y	Y	78	0	78	0	Low	Absent	NW	pre
NULL	NULL	47	2.2	0	G1	N	N	Y	Y	Y	69	0	69	0	Low	Absent	OW	pre
NULL	NULL	54	2	1	G2	Y	Y	Y	Y	N	100	0	100	0	Low	Present	NW	post
NULL	NULL	54	1.6	1	G3	N	N	N	Y	N	73	0	73	0	High	Absent	NW	post
NULL	NULL	50	1.6	1	G3	N	N	Y	Y	Y	79	0	79	0	High	Absent	OW	post
NULL	NULL	51	2	0	G3	N	N	Y	Y	N	72	0	72	0	High	Absent	NW	pre
NULL	NULL	46	1.2	0		N		N	Y	Y	136	0	136	0	NULL	NULL	NW	pre
NULL	NULL	47	5.8	3	G3	N	N	Y	Y	Y	83	0	83	0	High	Absent	OW	pre
Unknown	NULL	44	2.7	3	G3	N	N	N	Y	N	33	1	33	0	High	Absent	NW	pre
NULL	NULL	48	1.5	0	G2	N	N	Y	N	Y	87	0	87	0	Low	Absent	OW	pre
NULL	NULL	52	3	8	G3			Y	Y	Y	127	0	127	0	High	NULL	NW	post
NULL	NULL	48	1.8	0	G2			N	N	Y	134	0	134	0	Low	NULL	OW	pre
NULL	NULL	40	1.1	0	G3			Y	Y	N	121	0	121	0	High	NULL	NW	pre
NULL	NULL	48	1.5	0	G1	N	N	Y	N	Y	97	0	97	0	Low	Absent	NW	pre
NULL	NULL	33	6	2	G3	Y	Y	Y	Y	Y	65	0	65	0	High	Present	NW	pre
NULL	NULL	60	1.5	0	G3	N	N	Y	Y	N	75	0	75	0	High	Absent	NW	post
유방암으로 사망	NULL	47	2.8	0	G3			Y	Y	N	115	1	115	1	High	NULL	NW	pre
유방암 이외 다른 원인으로 사망	Biliary sepsis d/t IHD & EHD stone	53	3.2	14	G2	N	N	Y	Y	Y	74	1	74	0	Low	Absent	OW	post
NULL	NULL	44	1	0	G2	N	N	N	N	Y	108	0	108	0	Low	Absent	NW	pre
NULL	NULL	53	0.9	24				Y	Y	Y	152	0	152	0	NULL	NULL	OW	post
NULL	NULL	38	2	0	G2	N	N	N	N	Y	82	0	82	0	Low	Absent	NW	pre
유방암으로 사망	NULL	39	4.5	8	G2	N	N	Y	Y	Y	108	1	108	1	Low	Absent	OB	pre
NULL	NULL	62	2.3	0	G2	N	N	Y	Y	Y	72	0	72	0	Low	Absent	NW	post
NULL	NULL	70	2.6	5	G2	N	N	Y	Y	Y	76	0	76	0	Low	Absent	OB	post
NULL	NULL	48	1	1	G1			Y	Y	Y	130	0	130	0	Low	NULL	NW	pre
NULL	NULL	52	2	0	G3	Y	Y	Y	Y	N	111	0	111	0	High	Present	NW	pre
NULL	NULL	43	1.7	0	G3	Y	Y	Y	N	Y	135	0	135	0	High	Present	NW	pre
유방암으로 사망	multiple lliver, bone meta	28	1	3	G2	N	N	N	N	Y	62	1	62	1	Low	Absent	NW	pre
NULL	NULL	62	2.2	14	G3	N	N	Y	Y	N	82	0	82	0	High	Absent	OW	post
NULL	NULL	35	2.1	0	G2	N		N	Y	Y	141	0	141	0	Low	NULL	NW	pre
NULL	NULL	64	1.2	0	G2	N	N	Y	N	Y	108	0	108	0	Low	Absent	OW	post
NULL	NULL	43	1.7	0	G3	N		Y	NULL	N	69	0	69	0	High	NULL	NW	pre
NULL	NULL	41	3.5	1	G2	Y	Y	N	Y	Y	111	0	111	0	Low	Present	NW	pre
NULL	NULL	40	3.2	1	G2	Y	Y	Y	Y	Y	73	0	73	0	Low	Present	NW	pre
유방암으로 사망	NULL	41	3	2	G1	N	N	N	Y	Y	48	1	48	1	Low	Absent	NW	pre
NULL	NULL	62	2.8	28	G3	Y	Y	Y	Y	N	113	0	113	0	High	Present	OB	post
NULL	NULL	49	4	0	G2			N	Y	N	160	0	160	0	Low	NULL	OW	post
NULL	NULL	58	1.9	1	G2	Y	Y	N	Y	N	81	0	81	0	Low	Present	NW	post
NULL	NULL	50	2.5	1	G3	Y	Y	N	Y	N	22	1	22	1	High	Present	NW	pre
NULL	NULL	38	4	12	G2	Y	Y	Y	Y	Y	108	0	108	0	Low	Present	OW	pre
NULL	NULL	45	1.8	2	G2			N	Y	Y	34	0	34	0	Low	NULL	NW	pre
유방암으로 사망	NULL	48	4.2	10	G2	Y	Y	N	N	Y	59	1	59	1	Low	Present	NW	pre
NULL	NULL	38	1.5	0	G2	N	N	N	N	Y	73	0	73	0	Low	Absent	NW	pre
NULL	NULL	39	0.3	0	G3	N	N	N	N	Y	51	0	51	0	High	Absent	OW	pre
NULL	NULL	43	0.1	0	G2	N	N	Y	N	Y	101	0	101	0	Low	Absent	NW	pre
NULL	NULL	38	1	0	G2			Y	N	Y	150	0	150	0	Low	NULL	NW	pre
NULL	NULL	38	1.5	3	G3	N	N	Y	Y	Y	89	0	89	0	High	Absent	NW	pre
NULL	NULL	34	2.8	0	G3	N	N	Y	Y	N	66	0	66	0	High	Absent	NW	pre
NULL	NULL	50	2.5	13	G3	Y	Y	Y	Y	Y	139	0	139	0	High	Present	NW	pre
NULL	NULL	44	1.6	1	G3	N	N	Y	Y	N	100	0	100	0	High	Absent	NW	pre
NULL	NULL	68	4	23	G3	Y	Y	Y	Y	N	150	0	150	0	High	Present	OW	post
NULL	NULL	56	1.4	1	G3	Y	Y	Y	Y	Y	87	0	87	0	High	Present	NW	post
NULL	NULL	48	1.5	0	G2	N	N	N	N	Y	122	0	122	0	Low	Absent	NW	pre
NULL	NULL	43	1.3	0	G2	N	N	N	Y	Y	142	0	142	0	Low	Absent	OW	pre
NULL	NULL	58	0.9	0				N	N	Y	134	0	134	0	NULL	NULL	NW	post
NULL	NULL	52	2	0	G2	N	N	Y	N	Y	72	0	72	0	Low	Absent	NW	post
NULL	NULL	44	5	1		N	N	Y	Y	Y	66	0	66	0	NULL	Absent	OW	pre
NULL	NULL	46	7.5	2	G3	Y	Y	Y	Y	Y	60	0	60	0	High	Present	OW	pre
NULL	NULL	40	0.7	0	G2	N	N	N	N	Y	128	0	128	0	Low	Absent	NW	pre
NULL	NULL	46	1.4	10	G2	Y	Y	Y	Y	Y	79	0	79	0	Low	Present	NW	pre
NULL	NULL	48	2.5	0	G1	N	N	Y	Y	Y	117	0	117	0	Low	Absent	NW	pre
NULL	NULL	42	2.1	0	G1	N	N	N	Y	Y	111	0	111	0	Low	Absent	NW	pre
유방암으로 사망	NULL	59	1.5	1	G2	N	N	N	Y	Y	119	1	119	1	Low	Absent	OW	post
NULL	NULL	37	2.6	0	G2	N	N	Y	Y	Y	85	0	85	0	Low	Absent	NW	pre
NULL	NULL	35	2	4				Y	Y	Y	136	0	136	0	NULL	NULL	NW	pre
NULL	NULL	39	1.5	0	G3	N	N	N	Y	N	139	0	139	0	High	Absent	OW	pre
NULL	NULL	37	2.5	0	G2	N	N	N	Y	Y	87	0	87	0	Low	Absent	NW	pre
NULL	NULL	47	1.6	0	G2	N	N	Y	N	Y	73	0	73	0	Low	Absent	NW	pre
NULL	NULL	49	1.4	0	G3	N	N	N	Y	N	77	0	77	0	High	Absent	NW	pre
NULL	NULL	45	1.4	0	G2	N	N	Y	Y	Y	79	0	79	0	Low	Absent	OW	pre
NULL	NULL	47	3.8	4	G3			N	Y	N	145	0	145	0	High	NULL	NW	pre
NULL	NULL	42	1.5	0	G1	N	N	N	N	Y	74	0	74	0	Low	Absent	NW	pre
NULL	NULL	31	1.2	0	G2			Y	N	Y	126	0	126	0	Low	NULL	NW	pre
NULL	NULL	47	3.5	1	G2			N	Y	Y	140	0	140	0	Low	NULL	NW	pre
NULL	NULL	46	1.2	2				N	Y	Y	110	0	110	0	NULL	NULL	NW	pre
NULL	NULL	39	1	0	G2	N	N	Y	Y	N	78	0	78	0	Low	Absent	NW	pre
유방암으로 사망	NULL	49	4.54	2	G2	N	N	N	Y	Y	40	1	40	1	Low	Absent	NW	pre
NULL	NULL	56	3	1				N	Y	Y	120	0	120	0	NULL	NULL	NW	post
NULL	NULL	64	0.1	0	G3	N	N	Y	Y	N	80	0	80	0	High	Absent	OW	post
NULL	NULL	49	2.5	0				N	Y	Y	129	0	129	0	NULL	NULL	NW	pre
NULL	NULL	43	3.5	0	G2	N	N	N	Y	Y	122	0	122	0	Low	Absent	OW	pre
유방암으로 사망	NULL	39	1.8	17	G3			Y	Y	Y	64	1	64	1	High	NULL	NW	pre
NULL	NULL	41	2	2	G2	N	N	N	Y	N	92	0	92	0	Low	Absent	NW	pre
NULL	NULL	46	3	11	G2	Y	Y	Y	Y	Y	87	0	87	0	Low	Present	NW	pre
유방암으로 사망	NULL	54	2.6	6	G3	Y	Y	Y	Y	Y	42	1	42	1	High	Present	NW	post
NULL	NULL	39	3.5	0	G3	N	N	Y	Y	Y	72	0	72	0	High	Absent	NW	pre
NULL	NULL	47	0.4	0	G1	N	N	Y	N	Y	122	0	122	0	Low	Absent	NW	pre
NULL	NULL	41	0.9	0	G2	Y	Y	N	N	Y	113	0	113	0	Low	Present	NW	pre
유방암으로 사망	NULL	51	4	3	G3			N	Y	N	38	1	38	1	High	NULL	NW	pre
NULL	NULL	58	0.4	0	G1			Y	N	Y	162	0	162	0	Low	NULL	NW	post
NULL	NULL	36	2.2	1	G2	N	N	N	N	Y	118	0	118	0	Low	Absent	LW	pre
NULL	NULL	64	1.4	0	G2	Y	Y	Y	N	Y	124	0	124	0	Low	Present	NW	post
NULL	NULL	43	0.1	0	G3	N	N	N	Y	N	126	0	126	0	High	Absent	NW	pre
NULL	NULL	43	1.1	0	G3	N	N	Y	N	Y	123	0	123	0	High	Absent	NW	pre
NULL	NULL	48	1	0	G2	N	N	N	N	Y	86	0	86	0	Low	Absent	NW	pre
NULL	NULL	66	1.3	0	G1	N	N	Y	N	Y	117	0	117	0	Low	Absent	OW	NULL
NULL	NULL	51	3.5	14	G3	Y	Y	Y	Y	Y	78	0	78	0	High	Present	NW	post
NULL	NULL	41	2.1	0	G3	N	N	N	Y	Y	87	0	87	0	High	Absent	NW	pre
NULL	NULL	38	1.8	0	G3	N	N	Y	Y	N	77	0	77	0	High	Absent	NW	pre
NULL	NULL	46	1.2	0	G2	N	N	Y	Y	Y	94	0	94	0	Low	Absent	NW	pre
NULL	NULL	47	2	2	G2	N	N	Y	Y	Y	113	0	113	0	Low	Absent	NW	pre
NULL	NULL	49	1.4	0	G3	N	N	Y	Y	Y	74	0	74	0	High	Absent	NW	pre
NULL	NULL	48	2.2	0	G2	N	N	Y	N	Y	80	0	80	0	Low	Absent	NW	pre
NULL	NULL	57	1.9	15				N	Y	Y	137	0	137	0	NULL	NULL	NW	post
NULL	NULL	41	0.4	0	G3			N	N	Y	111	0	111	0	High	NULL	NW	pre
NULL	NULL	39	3.5	1	G2	Y	Y	N	Y	Y	78	0	78	0	Low	Present	NW	pre
NULL	NULL	51	2	0	G2	N	N	Y	N	Y	69	0	69	0	Low	Absent	OB	pre
NULL	NULL	36	3	4	G2	Y	Y	Y	Y	Y	108	0	108	0	Low	Present	NW	pre
NULL	NULL	31	2.6	1	G2	Y	Y	N	Y	Y	89	0	89	0	Low	Present	OW	pre
NULL	NULL	34	0.9	1	G3	N	N	N	Y	N	81	0	81	0	High	Absent	NW	pre
NULL	NULL	54	1.5	2	G2	N	N	N	Y	N	116	0	116	0	Low	Absent	NW	post
NULL	NULL	39	0.1	0	G2	Y	Y	N	N	Y	118	0	118	0	Low	Present	NW	pre
NULL	NULL	40	1	0	G1	N	N	Y	N	Y	49	0	49	0	Low	Absent	NW	pre
NULL	NULL	46	0	0				Y	Y	N	125	0	125	0	NULL	NULL	NW	pre
NULL	NULL	55	1.9	0	G2	N	N	Y	N	Y	110	0	110	0	Low	Absent	NW	post
NULL	NULL	36	6	0	G3	Y	Y	Y	Y	N	109	0	109	0	High	Present	NW	pre
NULL	NULL	49	0.6	0	G2	N	N	Y	N	Y	80	0	80	0	Low	Absent	NW	pre
NULL	NULL	45	2	0	G2	N	N	N	Y	Y	80	0	80	0	Low	Absent	NW	pre
NULL	NULL	29	2	25	G3	Y	Y	Y	Y	Y	82	0	82	0	High	Present	NW	pre
NULL	NULL	72	2.2	4	G3	N	N	N	N	Y	78	0	78	0	High	Absent	NW	post
NULL	NULL	71	1.5	0	G2	N	N	N	N	Y	123	0	123	0	Low	Absent	OW	post
NULL	NULL	47	1.8	0	G2	N	N	N	Y	Y	104	0	104	0	Low	Absent	NW	pre
NULL	NULL	48	1.4	5	G2	N	N	Y	Y	Y	78	0	78	0	Low	Absent	NW	pre
NULL	NULL	33	5	1	G2	Y	Y	Y	Y	Y	78	0	78	0	Low	Present	NW	pre
유방암으로 사망	NULL	70	1.8	3				N	N	N	152	1	152	1	NULL	NULL	NW	post
유방암으로 사망	NULL	49	0.1	0				N	N	N	26	1	26	1	NULL	NULL	NW	post
NULL	NULL	63	2.2	3	G2	Y	Y	Y	Y	Y	78	0	78	0	Low	Present	NW	post
NULL	NULL	46	5.5	0	G2	Y	Y	Y	Y	Y	144	0	144	0	Low	Present	NW	pre
NULL	NULL	36	0.1	4		N	N	Y	Y	N	123	0	123	0	NULL	Absent	NW	pre
NULL	NULL	53	3	0	G3	Y	Y	N	Y	N	139	0	139	0	High	Present	NW	pre
NULL	NULL	49	1.7	0	G2	N	N	Y	Y	Y	91	0	91	0	Low	Absent	OW	pre
NULL	NULL	40	1.3	0	G2	N	N	Y	Y	N	114	0	114	0	Low	Absent	NW	pre
NULL	NULL	49	2.3	4	G2	N	N	Y	Y	N	85	0	85	0	Low	Absent	NW	pre
NULL	NULL	27	2.3	0	G2	N	N	Y	Y	Y	89	0	89	0	Low	Absent	NW	pre
NULL	NULL	30	1.5	0	G2	N	N	Y	Y	N	98	0	98	0	Low	Absent	NW	pre
NULL	NULL	52	2.5	1	G3	Y	Y	Y	Y	Y	79	0	79	0	High	Present	OW	post
NULL	NULL	68	1.5	0	G3	N	N	Y	Y	N	66	0	66	0	High	Absent	LW	post
NULL	NULL	42	4.5	1		N	N	N	Y	Y	121	0	121	0	NULL	Absent	OW	pre
NULL	NULL	50	3	1	G2	Y	Y	N	Y	Y	138	0	138	0	Low	Present	NW	pre
NULL	NULL	56	2.1	2	G3			Y	N	Y	172	0	172	0	High	NULL	NW	post
NULL	NULL	48	1	0	G1			Y	NULL	Y	129	0	129	0	Low	NULL	NW	pre
NULL	NULL	44	2.1	0	G2	N	N	Y	N	Y	78	0	78	0	Low	Absent	NW	pre
NULL	NULL	50	1.4	0	G1	N	N	Y	N	Y	78	0	78	0	Low	Absent	NW	pre
NULL	NULL	44	1.9	0	G2	N	N	Y	N	Y	79	0	79	0	Low	Absent	NW	pre
Unknown	NULL	48	1.8	3	G3			N	Y	Y	90	1	90	0	High	NULL	NW	pre
NULL	NULL	40	0.7	0	G1	N	N	Y	N	Y	70	0	70	0	Low	Absent	NW	pre
NULL	NULL	42	1.6	0	G3	N	N	Y	Y	Y	87	0	87	0	High	Absent	NW	pre
NULL	NULL	73	2	2	G2	N	N	Y	Y	Y	74	0	74	0	Low	Absent	OW	pre
NULL	NULL	44	1.5	0	G2	N	N	N	N	Y	122	0	122	0	Low	Absent	NW	pre
NULL	NULL	39	3	1	G3			N	Y	Y	136	0	136	0	High	NULL	NW	pre
유방암으로 사망	NULL	36	3.4	7		Y	Y	N	Y	Y	102	1	102	1	NULL	Present	NW	pre
NULL	NULL	47	2.9	0	G3			N	Y	N	168	0	168	0	High	NULL	NW	pre
NULL	NULL	40	1.9	0	G3	N	N	N	N	Y	86	0	86	0	High	Absent	NW	pre
NULL	NULL	34	0.2	0	G2			Y	N	Y	69	0	69	0	Low	NULL	NW	pre
NULL	NULL	60	5.5	2	G3	N	N	Y	Y	N	67	0	67	0	High	Absent	NW	post
NULL	NULL	45	3	0				N	Y	Y	171	0	171	0	NULL	NULL	NW	pre
NULL	NULL	46	1.2	0	G2	Y	Y	Y	N	Y	82	0	82	0	Low	Present	NW	pre
유방암으로 사망	NULL	76	1.8	4	G2	Y	Y	N	N	Y	78	1	78	1	Low	Present	NW	post
NULL	NULL	47	1.4	0	G2			N	N	Y	140	0	140	0	Low	NULL	NW	post
NULL	NULL	40	1.5	0	G2	N	N	Y	Y	Y	114	0	114	0	Low	Absent	NW	pre
NULL	NULL	48	1.4	0	G2	N	N	Y	N	Y	85	0	85	0	Low	Absent	NW	pre
NULL	NULL	40	2.2	1	G1	N	N	Y	Y	Y	128	0	128	0	Low	Absent	NW	pre
NULL	NULL	46	1	0	G2	N	N	Y	N	Y	79	0	79	0	Low	Absent	NW	pre
NULL	NULL	53	1.5	0	G3	N	N	Y	Y	N	93	0	93	0	High	Absent	NW	post
유방암으로 사망	NULL	42	3.5	7	G2	N	N	Y	Y	Y	121	1	121	1	Low	Absent	OW	pre
NULL	NULL	57	1.5	0	G2	N	N	Y	Y	N	35	0	35	0	Low	Absent	OW	pre
NULL	NULL	63	1.5	0	G2	Y	Y	N	N	Y	82	0	82	0	Low	Present	NW	post
NULL	NULL	58	0.5	5	G2	N	N	Y	Y	N	104	0	104	0	Low	Absent	OW	post
유방암으로 사망	NULL	34	3	3	G2			N	Y	Y	63	1	63	1	Low	NULL	NW	pre
NULL	NULL	47	3	6	G2	N	N	Y	Y	Y	117	0	117	0	Low	Absent	NW	pre
NULL	NULL	49	2.8	3	G2	Y	Y	N	Y	Y	81	0	81	0	Low	Present	NW	pre
NULL	NULL	50	0.2	0		N	N	N	N	Y	123	0	123	0	NULL	Absent	NW	pre
NULL	NULL	32	4.3	1	G3	N	N	N	Y	N	100	0	100	0	High	Absent	OB	pre
유방암으로 사망	NULL	33	2	2	G2	Y	Y	N	Y	Y	62	1	62	1	Low	Present	NW	pre
NULL	NULL	68	2.6	0	G2			N	N	Y	129	0	129	0	Low	NULL	OW	post
NULL	NULL	50	2.3	1	G2	N	N	Y	Y	Y	80	0	80	0	Low	Absent	OW	pre
NULL	NULL	38	2	3	G2			N	Y	N	121	0	121	0	Low	NULL	LW	pre
NULL	NULL	53	2.8	7	G2	N	N	Y	Y	Y	71	0	71	0	Low	Absent	NW	post
NULL	NULL	33	4	15	G3			Y	Y	Y	124	0	124	0	High	NULL	NW	pre
NULL	NULL	38	1.5	0	G2	N	N	N	N	Y	107	0	107	0	Low	Absent	NW	pre
NULL	NULL	30	2.8	1	G2			N	Y	Y	133	0	133	0	Low	NULL	OW	pre
NULL	NULL	31	5	1	G2	N	N	N	Y	Y	124	0	124	0	Low	Absent	NW	pre
NULL	NULL	73	2.1	1	G2	N	N	Y	Y	Y	93	0	93	0	Low	Absent	OW	post
NULL	NULL	25	1.8	0	G2	Y	Y	Y	Y	N	47	0	47	0	Low	Present	NW	pre
NULL	NULL	30	2.2	0	G3			N	Y	Y	31	0	31	0	High	NULL	NW	pre
NULL	NULL	43	2.5	1	G2	Y	Y	N	Y	N	80	0	80	0	Low	Present	NW	pre
NULL	NULL	51	2.2	0	G2	N	N	N	Y	Y	113	0	113	0	Low	Absent	NW	pre
NULL	NULL	29	3.2	3	G3	Y	Y	N	Y	N	73	0	73	0	High	Present	NW	pre
NULL	NULL	37	2.3	1	G2			N	Y	Y	134	0	134	0	Low	NULL	NW	pre
NULL	NULL	53	1.4	0	G2	N	N	Y	N	Y	98	0	98	0	Low	Absent	NW	pre
NULL	NULL	56	1.8	0	G2	N	N	Y	N	Y	76	0	76	0	Low	Absent	NW	post
NULL	NULL	50	1.5	0	G3			N	NULL	N	69	0	69	0	High	NULL	NW	pre
NULL	NULL	38	0.2	0	G2	Y	Y	N	Y	N	62	0	62	0	Low	Present	NW	pre
NULL	NULL	28	4.5	3	G1	N	N	N	Y	Y	80	0	80	0	Low	Absent	NW	pre
NULL	NULL	29	2.2	1	G3			N	Y	Y	132	0	132	0	High	NULL	NW	pre
NULL	NULL	50	2.5	4	G2	N	N	Y	Y	Y	53	0	53	0	Low	Absent	NW	pre
NULL	NULL	35	0.9	0	G2	N	N	Y	N	Y	97	0	97	0	Low	Absent	NW	pre
NULL	NULL	51	10	0	G3	N	N	N	Y	N	100	0	100	0	High	Absent	NW	pre
NULL	NULL	46	4.5	1	G2	Y	Y	N	Y	Y	100	0	100	0	Low	Present	NW	pre
NULL	NULL	46	0.8	0	G3			N	N	N	121	0	121	0	High	NULL	OW	pre
NULL	NULL	51	0.5	0	G3	N	N	Y	Y	NULL	93	0	93	0	High	Absent	NW	pre
NULL	NULL	33	1.7	0	G3	N	N	Y	Y	Y	72	0	72	0	High	Absent	NW	pre
NULL	NULL	23	3	8	G2	Y	Y	N	Y	N	138	0	138	0	Low	Present	NW	pre
유방암으로 사망	NULL	43	3	1		Y	Y	N	Y	Y	92	1	92	1	NULL	Present	NW	pre
NULL	NULL	43	1.6	0	G1	N	N	N	Y	Y	136	0	136	0	Low	Absent	NW	pre
NULL	NULL	53	4	7	G2	N	N	Y	Y	Y	51	0	51	0	Low	Absent	NW	pre
NULL	NULL	79	2.2	0	G2	N	N	N	N	Y	99	0	99	0	Low	Absent	NW	post
NULL	NULL	60	7.7	5	G1	N	N	Y	Y	Y	59	0	59	0	Low	Absent	OB	post
NULL	NULL	52	2.7	0	G3	N	N	Y	Y	N	103	0	103	0	High	Absent	OW	post
NULL	NULL	43	5.5	6		Y	Y	N	Y	Y	123	0	123	0	NULL	Present	NW	pre
NULL	NULL	45	0.8	0	G2	N	N	Y	N	Y	107	0	107	0	Low	Absent	NW	pre
NULL	NULL	39	1.7	4	G2	N	N	Y	Y	Y	81	0	81	0	Low	Absent	OW	pre
NULL	NULL	49	2.5	1	G2			N	Y	Y	128	0	128	0	Low	NULL	OW	pre
NULL	NULL	49	1	0	G3			N	N	Y	134	0	134	0	High	NULL	NW	pre
NULL	NULL	32	4.3	4	G2	N	N	Y	Y	Y	62	0	62	0	Low	Absent	NW	pre
유방암으로 사망	NULL	58	5.5	3	G3	Y	Y	Y	Y	N	13	1	13	1	High	Present	OW	post
NULL	NULL	36	1.5	1	G2	N	N	N	Y	Y	83	0	83	0	Low	Absent	NW	pre
NULL	NULL	53	1	0	G2	N	N	Y	N	Y	94	0	94	0	Low	Absent	NW	pre
NULL	NULL	53	0.2	0	G2	N	N	N	Y	N	97	0	97	0	Low	Absent	NW	pre
NULL	NULL	64	1.5	0	G2	N	N	N	N	Y	100	1	100	0	Low	Absent	OW	pre
NULL	NULL	56	1.7	1	G2	N	N	Y	Y	Y	75	0	75	0	Low	Absent	NW	post
NULL	NULL	57	1.3	0	G1	N	N	Y	N	Y	88	0	88	0	Low	Absent	OW	post
NULL	NULL	56	1.8	0	G2	N	N	N	N	Y	92	0	92	0	Low	Absent	OW	post
NULL	NULL	40	8.2	18	G2	Y	Y	Y	Y	Y	83	0	83	0	Low	Present	NW	pre
NULL	NULL	48	1.3	0	G1	N	N	Y	N	Y	92	0	92	0	Low	Absent	NW	pre
Unknown	NULL	51	1	0	G3			Y	Y	Y	133	1	133	0	High	NULL	NW	pre
NULL	NULL	33	0.7	2	G3	N	N	N	Y	N	108	0	108	0	High	Absent	LW	pre
NULL	NULL	52	0.1	0		N	N	Y	N	Y	75	0	75	0	NULL	Absent	NW	post
NULL	NULL	42	0.1	0		N	N	N	N	Y	117	0	117	0	NULL	Absent	OW	pre
유방암으로 사망	NULL	49	2.2	1	G3	Y	Y	N	Y	N	25	1	25	1	High	Present	NW	pre
NULL	NULL	38	1.5	0	G2	N	N	Y	N	Y	90	0	90	0	Low	Absent	NW	pre
NULL	NULL	64	3	3	G2	Y	Y	N	Y	Y	82	0	82	0	Low	Present	LW	post
NULL	NULL	67	0.1	0	G2	N	N	N	N	Y	74	0	74	0	Low	Absent	NW	post
NULL	NULL	43	0.6	0	G1	N	N	N	N	Y	118	0	118	0	Low	Absent	OW	pre
NULL	NULL	55	3	0	G2	Y	Y	Y	Y	Y	138	0	138	0	Low	Present	OW	post
NULL	NULL	63	1.8	0	G2	N	N	Y	N	Y	101	0	101	0	Low	Absent	NW	post
NULL	NULL	49	7.1	1	G2	N	N	Y	Y	Y	69	0	69	0	Low	Absent	NW	pre
NULL	NULL	43	2	0	G1	N	N	N	N	Y	74	0	74	0	Low	Absent	NW	pre
NULL	NULL	47	1.2	0	G2	N	N	Y	N	Y	72	0	72	0	Low	Absent	NW	pre
NULL	NULL	44	1.3	0	G3			Y	Y	N	122	0	122	0	High	NULL	NW	pre
NULL	NULL	36	4	0	G3			N	Y	N	124	0	124	0	High	NULL	NW	pre
NULL	NULL	35	2.3	0	G3	N	N	Y	Y	N	80	0	80	0	High	Absent	LW	pre
NULL	NULL	58	0.1	0	G2	N	N	N	N	N	40	0	40	0	Low	Absent	NW	post
NULL	NULL	36	4	1	G3	Y	Y	N	Y	Y	118	0	118	0	High	Present	NW	pre
NULL	NULL	37	1.5	0	G2	Y	Y	Y	N	Y	101	0	101	0	Low	Present	NW	pre
NULL	NULL	50	1.8	1	G2			Y	Y	N	78	0	78	0	Low	NULL	OW	pre
NULL	NULL	56	3	0	G3			N	Y	N	127	0	127	0	High	NULL	OW	post
NULL	NULL	58	1.5	8	G2	Y	Y	Y	Y	Y	128	0	128	0	Low	Present	NW	post
NULL	NULL	44	0.1	0		N	N	N	Y	N	140	0	140	0	NULL	Absent	NW	pre
NULL	NULL	43	1.4	0	G3	N	N	Y	Y	N	108	0	108	0	High	Absent	NW	pre
NULL	NULL	56	1.7	0	G2	N	N	N	Y	Y	136	0	136	0	Low	Absent	NW	post
NULL	NULL	56	0.8	1	G2	N	N	Y	Y	Y	75	0	75	0	Low	Absent	OW	post
NULL	NULL	35	7	15	G2			Y	Y	Y	145	0	145	0	Low	NULL	NW	pre
NULL	NULL	39	1	0	G2	N	N	N	N	Y	71	0	71	0	Low	Absent	NW	pre
NULL	NULL	46	0.7	1	G2	N	N	N	Y	Y	85	0	85	0	Low	Absent	NW	pre
유방암으로 사망	NULL	53	2	0	G3	N	N	Y	Y	N	26	1	26	1	High	Absent	NW	post
NULL	NULL	52	3	1	G3	N		Y	Y	Y	85	0	85	0	High	NULL	OW	post
NULL	NULL	45	1.3	0	G2	Y	Y	Y	N	Y	116	0	116	0	Low	Present	NW	pre
NULL	NULL	37	2.9	1				Y	Y	Y	130	0	130	0	NULL	NULL	OW	pre
NULL	NULL	37	3.5	1	G3	N	N	N	Y	N	100	0	100	0	High	Absent	OW	pre
NULL	NULL	55	3	1	G3	N	N	Y	Y	Y	85	0	85	0	High	Absent	NW	pre
유방암으로 사망	NULL	37	3	0	G3	N	N	Y	Y	NULL	44	1	44	1	High	Absent	NW	pre
NULL	NULL	52	2.2	0	G3			N	Y	Y	139	0	139	0	High	NULL	NW	post
NULL	NULL	48	4.9	0	G3	N	N	N	NULL	N	39	0	39	0	High	Absent	NW	post
NULL	NULL	40	0.2	0	G2	N	N	N	N	Y	101	0	101	0	Low	Absent	NW	pre
NULL	NULL	25	1.9	0	G3			Y	Y	N	77	0	77	0	High	NULL	NW	pre
NULL	NULL	44	1.6	0	G2	N	N	Y	N	Y	74	0	74	0	Low	Absent	LW	pre
NULL	NULL	42	1.5	0	G2	N	N	Y	Y	Y	126	0	126	0	Low	Absent	NW	pre
NULL	NULL	48	0.1	0		N	N	N	Y	N	59	0	59	0	NULL	Absent	NW	pre
NULL	NULL	48	3.8	0	G2	N	N	N	Y	Y	112	0	112	0	Low	Absent	NW	pre
유방암으로 사망	NULL	37	15	2	G3			Y	Y	N	7	1	7	1	High	NULL	NW	pre
NULL	NULL	49	4	10	G2	Y	Y	Y	Y	Y	118	0	118	0	Low	Present	NW	pre
NULL	NULL	46	1.5	0	G2	N	N	Y	N	Y	76	0	76	0	Low	Absent	NW	pre
NULL	NULL	40	3.5	6	G3	N	N	Y	Y	N	43	0	43	0	High	Absent	NW	pre
NULL	NULL	38	4.7	0	G3			N	Y	Y	68	0	68	0	High	NULL	NW	pre
NULL	NULL	48	3.4	6		N	N	Y	Y	N	138	0	138	0	NULL	Absent	OW	pre
NULL	NULL	46	2	0	G2	N	N	Y	Y	Y	138	0	138	0	Low	Absent	NW	pre
NULL	NULL	45	2.5	1	G3	N	N	Y	Y	N	94	0	94	0	High	Absent	NW	pre
유방암으로 사망	NULL	45	4	1	G2			N	Y	N	46	1	46	1	Low	NULL	NW	pre
NULL	NULL	40	0.5	2	G2	Y	Y	Y	Y	Y	85	0	85	0	Low	Present	NW	pre
NULL	NULL	52	2.5	1	G3	N	N	N	Y	N	79	0	79	0	High	Absent	NW	pre
NULL	NULL	49	3	1	G3	Y	Y	N	Y	N	103	0	103	0	High	Present	NW	pre
NULL	NULL	30	2.2	1	G1			Y	Y	Y	117	0	117	0	Low	NULL	NW	pre
NULL	NULL	63	5.5	22	G3	N	N	Y	Y	Y	51	0	51	0	High	Absent	OW	post
NULL	NULL	46	1.7	1	G2	N		Y	Y	Y	79	0	79	0	Low	NULL	NW	pre
NULL	NULL	46	1.4	0	G2	N	N	Y	N	Y	72	0	72	0	Low	Absent	NW	pre
NULL	NULL	45	4	0	G2			Y	N	Y	129	0	129	0	Low	NULL	LW	pre
Unknown	NULL	47	0	0	G2	N	N	Y	N	Y	31	1	31	0	Low	Absent	OW	pre
NULL	NULL	52	1.9	0	G2	N	N	N	N	Y	83	0	83	0	Low	Absent	NW	post
NULL	NULL	36	4	0	G1	N	N	N	Y	Y	139	0	139	0	Low	Absent	NW	pre
NULL	NULL	47	1.5	0	G2	N	N	N	N	Y	77	0	77	0	Low	Absent	NW	pre
NULL	NULL	67	2.1	0	G3	N	N	Y	N	N	64	0	64	0	High	Absent	OW	post
유방암으로 사망	NULL	42	3	7				N	Y	Y	39	1	39	1	NULL	NULL	NW	pre
NULL	NULL	38	0.6	0	G2	N	N	Y	N	Y	112	0	112	0	Low	Absent	NW	pre
NULL	NULL	60	1.7	0	G2	N	N	Y	N	Y	102	0	102	0	Low	Absent	NW	post
NULL	NULL	46	1.8	2	G2	N	N	Y	Y	Y	115	0	115	0	Low	Absent	NW	pre
유방암으로 사망	NULL	43	5.4	0	G2	Y	Y	Y	Y	Y	54	1	54	1	Low	Present	OW	pre
NULL	NULL	54	4	1	G3	Y	Y	N	Y	Y	130	0	130	0	High	Present	NW	post
NULL	NULL	44	2.5	44	G3	N	N	Y	Y	Y	74	0	74	0	High	Absent	LW	pre
NULL	NULL	41	1.5	0				N	N	Y	162	0	162	0	NULL	NULL	NW	pre
NULL	NULL	49	0.6	0	G1	N	N	Y	N	Y	97	0	97	0	Low	Absent	NW	pre
유방암으로 사망	NULL	39	3.5	2				N	Y	N	43	1	43	1	NULL	NULL	NW	pre
유방암으로 사망	NULL	39	2.5	2	G3	Y	Y	N	Y	N	88	1	88	1	High	Present	NW	pre
NULL	NULL	42	2.2	1	G2	Y	Y	N	Y	Y	84	0	84	0	Low	Present	NW	pre
NULL	NULL	48	1.5	0	G2	N	N	N	Y	Y	113	0	113	0	Low	Absent	OW	post
NULL	NULL	63	0.8	0	G2	N	N	N	Y	N	104	0	104	0	Low	Absent	NW	post
NULL	NULL	33	1.5	2	G3			Y	Y	N	105	0	105	0	High	NULL	NW	pre
NULL	NULL	76	2.1	0	G3	N	N	N	Y	N	103	0	103	0	High	Absent	NW	post
NULL	NULL	61	1.2	0	G2	N	N	Y	N	Y	83	0	83	0	Low	Absent	NW	post
NULL	NULL	50	1.8	0	G2			Y	Y	Y	110	0	110	0	Low	NULL	OW	pre
NULL	NULL	57	1.8	0	G2	N	N	N	N	Y	107	0	107	0	Low	Absent	OW	post
NULL	NULL	47	3.8	2	G3	N	N	N	Y	N	108	0	108	0	High	Absent	NW	pre
유방암으로 사망	NULL	31	3	33	G3	Y	Y	N	Y	N	7	1	7	1	High	Present	NW	pre
NULL	NULL	42	2.2	0	G3	N	N	Y	Y	N	105	0	105	0	High	Absent	NW	pre
NULL	NULL	36	1.5	1	G2	N	N	Y	Y	Y	101	0	101	0	Low	Absent	NW	pre
NULL	NULL	44	2	1	G3	N	N	Y	Y	N	107	0	107	0	High	Absent	OW	pre
NULL	NULL	39	0.8	0	G1	N	N	Y	N	Y	70	0	70	0	Low	Absent	NW	pre
NULL	NULL	53	2	5	G2	Y	Y	Y	Y	Y	68	0	68	0	Low	Present	NW	post
NULL	NULL	44	1.5	0				Y	Y	N	149	0	149	0	NULL	NULL	NW	pre
NULL	NULL	65	2.8	1	G3	Y	Y	N	Y	N	38	0	38	0	High	Present	NW	post
NULL	NULL	43	5	6	G2	N	N	Y	Y	Y	124	0	124	0	Low	Absent	NW	pre
NULL	NULL	47	4	1	G2	N	N	N	Y	Y	77	0	77	0	Low	Absent	NW	pre
NULL	NULL	42	1.5	1	G2	N	N	N	Y	Y	74	0	74	0	Low	Absent	LW	pre
NULL	NULL	38	2.4	6	G2	Y	Y	Y	Y	Y	99	0	99	0	Low	Present	NW	pre
유방암으로 사망	NULL	35	5.5	1	G3	N	N	Y	Y	N	33	1	33	1	High	Absent	NW	pre
유방암으로 사망	NULL	38	2.1	4	G3	Y	Y	Y	Y	N	45	1	45	1	High	Present	OW	pre
NULL	NULL	58	0.7	0	G2	N	N	Y	Y	N	73	0	73	0	Low	Absent	NW	post
NULL	NULL	44	3.2	5	G2	Y	Y	Y	Y	Y	65	0	65	0	Low	Present	NW	pre
NULL	NULL	52	1.9	1	G2	N	N	Y	Y	Y	116	0	116	0	Low	Absent	NW	post
NULL	NULL	51	0.1	0	G2	N	N	Y	N	Y	77	0	77	0	Low	Absent	NW	post
NULL	NULL	62	0	2				Y	Y	Y	76	0	76	0	NULL	NULL	NW	post
NULL	NULL	56	1.9	1	G2	N	N	N	Y	Y	80	0	80	0	Low	Absent	OW	post
NULL	NULL	48	2.5	0	G2	N	N	N	Y	Y	79	0	79	0	Low	Absent	NW	pre
NULL	NULL	44	0.2	0	G3	N	N	Y	N	NULL	102	0	102	0	High	Absent	NW	pre
NULL	NULL	39	0.8	0	G2	N	N	Y	N	Y	111	0	111	0	Low	Absent	NW	pre
NULL	NULL	75	7.5	21	G2	Y	Y	Y	N	Y	141	0	141	0	Low	Present	NW	post
NULL	NULL	33	1.5	0	G3			Y	N	Y	120	0	120	0	High	NULL	NW	pre
유방암으로 사망	NULL	69	4.2	4	G3	N	N	Y	Y	N	32	1	32	1	High	Absent	NW	post
NULL	NULL	45	1.7	0	G2	Y	Y	Y	Y	Y	101	0	101	0	Low	Present	NW	pre
NULL	NULL	46	2.3	3	G2	Y	Y	Y	Y	Y	106	0	106	0	Low	Present	NW	pre
NULL	NULL	41	1.6	0		N	N	Y	Y	Y	135	0	135	0	NULL	Absent	NW	pre
NULL	NULL	63	2.2	0	G2	N	N	Y	N	Y	110	0	110	0	Low	Absent	OW	post
NULL	NULL	48	2.5	2	G2	N	N	N	Y	Y	112	0	112	0	Low	Absent	NW	pre
NULL	NULL	44	1.2	1	G3	Y	Y	Y	Y	N	87	0	87	0	High	Present	OW	pre
NULL	NULL	44	3.5	4	G3	Y	Y	Y	Y	Y	98	0	98	0	High	Present	NW	pre
NULL	NULL	37	1.2	1	G2	N	N	Y	Y	Y	130	0	130	0	Low	Absent	NW	pre
NULL	NULL	46	1	0	G2	N	N	N	N	Y	131	0	131	0	Low	Absent	NW	pre
유방암 이외 다른 원인으로 사망	Hear failure	48	2.5	0	G2	N	N	N	Y	Y	14	1	14	0	Low	Absent	NW	pre
NULL	NULL	66	1	0	G2			N	N	Y	1	0	1	0	Low	NULL	NW	post
NULL	NULL	37	2	0	G3	N	N	N	Y	N	73	0	73	0	High	Absent	NW	pre
유방암으로 사망	NULL	64	3	5	G3	N	N	Y	Y	N	66	1	66	1	High	Absent	OW	post
NULL	NULL	44	4.2	0	G2	Y	Y	Y	N	Y	76	0	76	0	Low	Present	NW	NULL
NULL	NULL	48	1.5	0				N	Y	N	132	0	132	0	NULL	NULL	NW	post
NULL	NULL	68	0.5	0	G2	N	N	Y	N	Y	102	0	102	0	Low	Absent	OW	post
NULL	NULL	48	1.5	0	G3			N	Y	N	168	0	168	0	High	NULL	NW	pre
NULL	NULL	57	0.6	0				N	N	Y	129	0	129	0	NULL	NULL	LW	pre
NULL	NULL	59	2.5	1	G3	N	N	Y	Y	N	77	0	77	0	High	Absent	OW	post
NULL	NULL	56	2.8	0	G3	N	N	Y	Y	Y	112	0	112	0	High	Absent	OW	post
NULL	NULL	40	1.6	0	G2	N	N	Y	Y	N	91	0	91	0	Low	Absent	NW	pre
NULL	NULL	59	3	1	G3	N	N	N	Y	Y	70	0	70	0	High	Absent	OW	post
NULL	NULL	43	1.5	1	G2	N	N	N	NULL	Y	89	0	89	0	Low	Absent	OW	pre
NULL	NULL	51	2	0	G2	N	N	Y	N	Y	78	0	78	0	Low	Absent	NW	pre
NULL	NULL	70	2.7	1	G3	N	N	N	N	N	1	0	1	0	High	Absent	OB	post
NULL	NULL	45	2.4	1	G2	Y	Y	N	Y	Y	86	0	86	0	Low	Present	OW	pre
NULL	NULL	54	4.1	0	G2	N	N	N	Y	N	115	0	115	0	Low	Absent	OW	post
NULL	NULL	32	2.5	1	G2			N	Y	Y	128	0	128	0	Low	NULL	LW	pre
유방암으로 사망	NULL	35	1.9	4	G2			N	Y	Y	87	1	87	1	Low	NULL	NW	pre
NULL	NULL	38	1.8	2	G2	Y	Y	Y	Y	Y	82	0	82	0	Low	Present	NW	pre
NULL	NULL	54	4.8	0	G2	N	N	N	Y	Y	128	0	128	0	Low	Absent	NW	NULL
NULL	NULL	56	1.6	0	G2	N	N	Y	N	Y	75	0	75	0	Low	Absent	OW	post
유방암 이외 다른 원인으로 사망	uterine leiomyosarcoma	25	0.7	0	G2	N	N	Y	N	Y	91	1	91	0	Low	Absent	NW	pre
NULL	NULL	41	3.3	17	G2	Y	Y	Y	Y	Y	109	0	109	0	Low	Present	OW	pre
유방암으로 사망	liver metastasis 악화	52	5	24	G3	Y	Y	Y	Y	Y	74	1	74	1	High	Present	OW	post
NULL	NULL	37	1.2	0	G2	N	N	Y	N	Y	3	0	3	0	Low	Absent	NW	pre
NULL	NULL	60	3	1	G2	Y	Y	N	Y	Y	136	0	136	0	Low	Present	NW	post
NULL	NULL	46	2.8	0	G3	N	N	Y	Y	N	106	0	106	0	High	Absent	NW	pre
NULL	NULL	48	1.3	1	G3	N	N	Y	Y	N	81	0	81	0	High	Absent	OW	pre
NULL	NULL	44	3.1	5	G2	N	N	Y	Y	Y	79	0	79	0	Low	Absent	NW	pre
NULL	NULL	46	1.2	0	G2	N	N	Y	N	Y	73	0	73	0	Low	Absent	OW	pre
NULL	NULL	67	6	10	G2	N	N	Y	Y	Y	80	0	80	0	Low	Absent	OB	post
NULL	NULL	74	3	25	G2	Y	Y	Y	Y	Y	73	0	73	0	Low	Present	OW	pre
NULL	NULL	39	2.5	11	G2			N	Y	Y	148	1	148	1	Low	NULL	OW	pre
NULL	NULL	50	1.5	0	G2	N	N	Y	N	Y	94	0	94	0	Low	Absent	NW	pre
NULL	NULL	65	0.9	0	G2	N	N	N	N	Y	97	0	97	0	Low	Absent	OW	post
NULL	NULL	49	2.2	0	G2	N	N	Y	Y	Y	115	0	115	0	Low	Absent	NW	pre
NULL	NULL	62	1.8	1	G2	N	N	N	Y	Y	69	0	69	0	Low	Absent	NW	post
NULL	NULL	50	1.9	0				Y	Y	Y	129	0	129	0	NULL	NULL	OW	NULL
NULL	NULL	34	2.2	0	G2	N	N	Y	Y	Y	75	0	75	0	Low	Absent	NW	pre
NULL	NULL	46	1.6	0	G3	N	N	Y	N	Y	118	0	118	0	High	Absent	NW	pre
NULL	NULL	38	1.5	0	G2	N	N	Y	Y	N	121	0	121	0	Low	Absent	LW	pre
NULL	NULL	40	1.5	0	G2	N	N	Y	Y	Y	87	0	87	0	Low	Absent	NW	pre
NULL	NULL	48	0.1	0	G2	N	N	N	N	N	121	0	121	0	Low	Absent	NW	pre
NULL	NULL	47	1.5	0	G3	N	N	N	Y	N	138	0	138	0	High	Absent	OB	pre
유방암으로 사망	NULL	62	1.3	38	G3			Y	Y	Y	41	1	41	1	High	NULL	NW	post
NULL	NULL	44	2.4	0	G2	N	N	N	N	Y	81	0	81	0	Low	Absent	NW	pre
NULL	NULL	25	1.7	0	G3	N	N	Y	Y	N	69	0	69	0	High	Absent	NW	pre
NULL	NULL	39	4.5	0	G2	N	N	N	N	Y	70	0	70	0	Low	Absent	NW	pre
NULL	NULL	60	2.6	5	G3			Y	Y	Y	141	0	141	0	High	NULL	OW	post
NULL	NULL	51	1.4	0	G1	N	N	Y	N	Y	127	0	127	0	Low	Absent	NW	pre
NULL	NULL	58	1.2	0	G2	N	N	Y	Y	Y	135	0	135	0	Low	Absent	OW	post
NULL	NULL	35	5.5	2	G3	N	N	Y	Y	N	120	0	120	0	High	Absent	NW	pre
NULL	NULL	46	2.4	0	G3	N	N	Y	N	Y	84	0	84	0	High	Absent	NW	pre
NULL	NULL	58	2	3	G2	N	N	N	Y	Y	73	0	73	0	Low	Absent	OW	pre
NULL	NULL	35	5	0	G3			Y	Y	N	113	0	113	0	High	NULL	NW	pre
NULL	NULL	66	1.4	0	G2	N	N	Y	NULL	Y	93	0	93	0	Low	Absent	OW	post
NULL	NULL	44	3.5	2	G2	N	N	Y	Y	Y	91	0	91	0	Low	Absent	OW	pre
NULL	NULL	42	4.2	2	G3	Y	Y	Y	Y	N	89	0	89	0	High	Present	NW	pre
NULL	NULL	48	0.6	0		N	N	N	N	Y	140	0	140	0	NULL	Absent	NW	pre
NULL	NULL	42	1.2	0	G2	N	N	Y	N	Y	80	0	80	0	Low	Absent	NW	pre
NULL	NULL	46	1.5	0	G2	N	N	Y	N	Y	101	0	101	0	Low	Absent	NW	pre
NULL	NULL	66	1.7	1	G3	N	N	Y	Y	Y	129	0	129	0	High	Absent	OW	post
NULL	NULL	34	8	0	G3	N	N	Y	Y	N	131	0	131	0	High	Absent	OW	pre
유방암으로 사망	NULL	30	2	0		N	N	Y	Y	N	29	1	29	1	NULL	Absent	NW	pre
NULL	NULL	49	2.8	0	G3			N	N	Y	168	0	168	0	High	NULL	OW	pre
NULL	NULL	54	1.8	0	G3	N	N	Y	Y	N	127	0	127	0	High	Absent	OB	post
NULL	NULL	69	2.1	0	G2	N	N	Y	Y	N	94	0	94	0	Low	Absent	OW	post
NULL	NULL	54	1.2	0	G1	N	N	Y	N	Y	99	0	99	0	Low	Absent	OW	post
NULL	NULL	53	3.2	13	G3	Y	Y	Y	Y	N	87	0	87	0	High	Present	NW	pre
NULL	NULL	33	2.6	1	G2	Y	Y	Y	NULL	Y	69	0	69	0	Low	Present	OW	pre
유방암으로 사망	NULL	32	4.5	6	G3			Y	Y	Y	42	1	42	1	High	NULL	NW	pre
NULL	NULL	68	8	14	G2	Y	Y	Y	Y	Y	68	0	68	0	Low	Present	NW	pre
NULL	NULL	54	2	4	G3	Y	Y	Y	Y	Y	80	0	80	0	High	Present	OW	post
NULL	NULL	40	0.15	0	G2	N	N	N	N	Y	19	0	19	0	Low	Absent	NW	pre
NULL	NULL	47	2.3	0	G1	N	N	N	Y	Y	122	0	122	0	Low	Absent	NW	pre
NULL	NULL	52	3	5	G3	Y	Y	Y	Y	N	137	0	137	0	High	Present	NW	post
NULL	NULL	31	1.7	0				Y	Y	Y	117	0	117	0	NULL	NULL	NW	pre
NULL	NULL	59	3	2	G2	Y	Y	N	Y	Y	118	0	118	0	Low	Present	NW	post
유방암으로 사망	NULL	33	3	0	G2	N	N	N	Y	Y	42	1	42	1	Low	Absent	NW	pre
NULL	NULL	50	2.2	1	G3			Y	Y	Y	141	0	141	0	High	NULL	NW	post
유방암으로 사망	NULL	38	4.5	9	G3			Y	Y	N	41	1	41	1	High	NULL	NW	pre
NULL	NULL	36	5	1	G3			N	Y	N	130	0	130	0	High	NULL	OW	pre
[truncated: 6,743 more rows]
